# Supplementary material for: Genome-Wide Identification of 109 NAC Genes and Dynamic Expression Profiles Under Cold Stress in Madhuca longifolia
Source: Int J Mol Sci. 2025 May 14;26(10):4713. doi: 10.3390/ijms26104713 (PMC12112435; doi:10.3390/ijms26104713)
Supplement: Supplementary file 1 [file ijms-26-04713-s001.zip]

Archive with 10 entries (8 files):
- ijms-3537786-supplementary/
- ijms-3537786-supplementary/supplementary_files/
- ijms-3537786-supplementary/supplementary_files/Table S1_MlNAC.xlsx
- ijms-3537786-supplementary/supplementary_files/Table S2_motif.xlsx
- ijms-3537786-supplementary/supplementary_files/Table S3_PlantCare.xlsx
- ijms-3537786-supplementary/supplementary_files/Table S4_CKvsD1.xls
- ijms-3537786-supplementary/supplementary_files/Table S5_CKvsD3.xls
- ijms-3537786-supplementary/supplementary_files/Table S6_CKvsD5.xls
- ijms-3537786-supplementary/supplementary_files/Table S7_CKvsD7.xls
- ijms-3537786-supplementary/supplementary_files/Table S8_swiss_model.xlsx
