# Supplementary material for: Genome-Wide Identification of 109 NAC Genes and Dynamic Expression Profiles Under Cold Stress in Madhuca longifolia
Source: Int J Mol Sci. 2025 May 14;26(10):4713. doi: 10.3390/ijms26104713 (PMC12112435; doi:10.3390/ijms26104713)
Supplement: Supplementary file 1 [file ijms-26-04713-s001.zip › ijms-3537786-supplementary/supplementary_files/Table S1_MlNAC.xlsx]

## Sheet: Sheet1
gene	name	cds sequence	protein sequence
mikado.Chr_01G120.1	MlNAC001	ATGGACAACCAAAAGATTCCAGAGCTCGAGCTCCCAGGTTTCAGGTTCCACCCGACTGAAGAAGAACTTCTCAACTGCTACCTCAGAAAGATTGCCACGGGTAAAAGACTAGGTTTCAACATCATTGGTTTTCTCAACATATATCATCACGAACCTTGGGAATTACCTGGATTTACAAGCATAGGGGAGAGAGAGTGGTACTTTTTTGTACCAAGAGACAGAAGGCACGGCCATGGTGGGAGGCCCAACAGAACCACCCAGAAAGGGTTTTGGAAGGCGACCGGTTCGGACCGACAGATCCGATGCCCATCAGACCCTAAAAACATCTTAGGCCTTAGGAAGACCCTCGTTTTCTACACAGGGAGAGCACCAAGAGGGTTCAAGACTGATTGGGTCATG…	MEMVESCVPPGFRFHPTEEELVGYYLSRKVNSLKIDLGVIVDLDLYRMEPWDIQDRCGLGYEEQNEWYFFSHKDKKYPTGTRTNRATSAGFWKATGRDKAVVSKNKLIIGMRKTLVFYKGRAPNGRKTDWIMHEYRLQTTEHAPPQASTYHFNH*
mikado.Chr_01G385.1	MlNAC002	ATGGCAAGAGCATCTCTCTCTCCTGGATTTCGCTTCCATCCTACGGATGTTGAACTGGTTATGTACTACCTCAAAAAGAAGGTGTTGGGGAAAAAGATATGGGTTGAAGTCATCTCAGAGCTCAACATATATAAGTACTTTCCATGGGATCTTCCAGATAAATCTTGCTTGACAAGTAGGGATCTTGAATGGTACTTCTTTAGCCCAAAAGAAAGAAAATATGCAAGTGGAGCTAGGGCGAATCGTGCTACTGAAGGTGGCTATTGGAAATCCACTGGAAAGGATAGATCTGTTACTTACAAAGAGCAAACTGTGGGAATGATAAAGACACTGGTTTTCCACATTGGTCAAGCACCAAAAGGGGAAAGAACAGATTGGGTTATGCATGAGTATAGGATT…	MLAMEDVLCELNEDINEQGLPPGFRFHPTDEELITFYLASKVFNGSFCGVHIAEVDLNRCEPWQLPDEAKMGEREWYFFSLRDRKYPTGLRTNRATGAGYWKATGKDREVYSASTGSLLGMKKTLVFYKGRAPRGEKTKWVMHEYRLDGGMGDLQDISQNRREEKPSTSRPKLCNRRLQFFLSR*
mikado.Chr_01G732.1	MlNAC003	ATGGCAAGGTGTTGGCTTATTGACGGCAAAGGAATTGCAACAAAAGTGAAAAGTGCCAATTTACCTCCTTCATATCAAATTAAAGACTCTGGAGCAAATCGTGAATGCCCAAGTTGCCATTACCGAATTGATAATCGTGATGTGTCTGAATGGCCTGGGTTTCCTGCTGGTGTAAAATTTGATCCATCTGATGGGCAGCTTATGGAACATTTAGCTGCAAAATGCGGATTGGGAAATGCTAAACCACATATGTTTATTGACGAGTTCATCCCAACAGTTGACAGAGATGAAGGAATATGTTATTCACATCCTGAAGATCTTCCTGGTGCAAAACAAGATGGAAGTAGTGTATACTTTTTTCACAAAATTACCAATGCATATGCTACTGGTCAACGGAAA…	MGDPRNPRLPPGCRFYPSEEQLICHYLTPKNKDDRRFGFDVLNEVDLYNYNPFDLPDTTCFRFGRGGRKRHWYCYAAAAGVLMEGGGRRRAGGGYWKRTKRGRDVMGGAAGKVVVGTRKSFVFYLGDSPKTAVRTDWVMNEYALADHHEASFVLCRIFVKARNRNTVSDNVISSCGEESVATVRHIGIQHDGAITSGTGEAILRDDNSVDRKNEGLSMQHNELVTTSRLTNGASMFVDGLAAHYLKAILEEDFMELDDLAKPL*
mikado.Chr_01G1153.1	MlNAC004	ATGGAAAAGCTCAATTTTGTTAAGAATGGTGTGCTCAGTTTGCCTCCTGGGTTCCGATTCCACCCCACCGACGAAGAGCTTGTTGTTCAGTACTTGAAACGCAAGGTTTTTTCTTGCCCCTTGCCGGCTTCAATCATCCCAGAGGTCGATGTTTGCAAATCTGACCCTTGGGACTTGCCAGGTGACTCTAGGCAAGAGAGGTACTTTTTTAGCACGAGGGAAGCAAAATACCCAAATGGAAACAGGTCCAACAGAGCAACTGGTTCGGGCTATTGGAAGGCCACTGGGATAGACAAGCAGATTTTGAGTTCCAGGGGCAACCATGTTGTAGGGATGAAGAAAACTCTGGTTTTTTACAGAGGAAAGCCTCCTTCTGGTTCCAGGACTGATTGGATCATG…	MEKLNFVKNGVLSLPPGFRFHPTDEELVVQYLKRKVFSCPLPASIIPEVDVCKSDPWDLPGDSRQERYFFSTREAKYPNGNRSNRATGSGYWKATGIDKQILSSRGNHVVGMKKTLVFYRGKPPSGSRTDWIMHEYRLVATETQKKNATQTCMENWVLCRIFLKKRITKNEDEITEHDCDTVGSAGKTRPVFYDFLAKERTDLNLTPASSSEGSSGITEVSYHESEDHEENSSCNRRKPN*
mikado.Chr_01G1571.1	MlNAC005	ATGCTGCCGGGGTTTAGGTTTCATCCGACCGATGAAGAACTGGTTGGTTTTTATCTAAAGAGGAAGGTTCAGCAGCGACCTCTCCCCATTGAACTTATCAAGCAGCTAGACATTTATAAATACAATCCCTGGGATCTCCCAAAGTTAGCAGCTACTGGTGAGAAAGAGTGGTACTTCTACTGTCCGAGGGACCGGAAGTATAGGAACAGTACAAGGCCGAACCGGGTAACTGGAGCTGGGTTTTGGAAAGCCACCGGTACCGACCGGCCCATCTACTCCTCAGAAAGTTCCAAGTGCATCGGCTTGAAGAAGTCTCTTGTTTTCTACAAGGGTAGAGCTGCTAAAGGGATCAAAACGGAGTGGATGATGCATGAGTTTCGCTTGCCTTCCCTCACTGAT…	MLPGFRFHPTDEELVGFYLKRKVQQRPLPIELIKQLDIYKYNPWDLPKLAATGEKEWYFYCPRDRKYRNSTRPNRVTGAGFWKATGTDRPIYSSESSKCIGLKKSLVFYKGRAAKGIKTEWMMHEFRLPSLTDHSAPQKRPFMDKNIPAANDSWAICRIFKKTNSSSAQRVFSHSWMSPVPETITTSDILSPQGPSSSHQFTSSENIQFSSNHHHDLQRSCVSSFSPPFVPYKSLISISNGDLPTSLGYAFSSLETPSSGPSKCAVVASPMSLNMSSTIFGDVGKTSESVDHFSGFQEQCDDFSVTLPQEMHANASLRGEEATLLRNLNGAHFEEQWGTMRSSNGIPFITSSPLIMADAWKSNLAWDSSSSPCPSDQTSTSYSANKCYN*
mikado.Chr_01G1602.1	MlNAC006	ATGGGAGATCCCAGGAATCCGAGGCTGCCACCTGGTTGCCGATTCTACCCCTCCGAGGAACAGCTCATCTGCCACTACCTCACTCCCAAGAACAAGGATGATCGCCGTTTTGGGTTCGATGTCCTTAACGAAGTCGATTTGTACAATTACAACCCCTTCGATTTGCCGGACACAACTTGTTTCCGGTTCGGCCGCGGAGGGAGGAAGAGGCACTGGTACTGCTATGCGGCCGCTGCTGGGGTTTTGATGGAGGGAGGGGGGAGGAGGAGGGCCGGCGGCGGGTACTGGAAGAGGACGAAGAGGGGGAGGGATGTGATGGGAGGCGCTGCAGGGAAGGTGGTGGTGGGGACGAGGAAGAGCTTCGTGTTCTATTTGGGGGATTCGCCCAAAACCGCCGTG…	MVGKNSSSNLPPGFRFHPTDEELIMYYLRNQATSRPCPGSIIPEVDIYKFDPWELPEKSELGENEWYFFTPRDRKYPNGVRPNRAAVSGYWKATGTDKSIYSGSKYVGVKKALVFYKGKPPKGIKTDWIMHEYRLSDSRRQTRKQNGSMRLDDWVLCRIYKKKSMGGIKATYLEQKVEDSHAPVVNANDASGSQMLKITRTCSLSRLWEMDCLGSLSQLLSDNPHNSNNIDYFHSSTTADHNAGNGSFGIEKTQFGQLPYQRMDSVKFQANAAANAAVLSQPDFVNPVAFQFQ*
mikado.Chr_01G1854.1	MlNAC007	ATGGAAAAGGTTTCTGGTCTTACTGGGGAAGAAGAGCAAATCGAATTGCCTCCCGGCTTTCGTTTCCATCCAACCGATGAAGAGCTCATAACTCACTACCTCTCTCCCAAGGTCCTCGACAGTTCCTTCTCTGCAACAGCCATAGGAGAGGTAGATTTGAATAAGGTTGAGCCCTGGGATTTGCCTTGGAGAGCCAAAATGGGTGAAAGAGAATGGTATTTCTTCTGTGTCAAGGATAGGAAGTACCCGACTGGCACGAGGACAAACAGGGCTACTAAATCTGGTTATTGGAAGGCCACAGGGAAGGACAAGGAGATTTACAAGATGAAAACCCTGGTTGGAATGAAGAAAACCCTGGTTTTCTACAAAGGAAGAGCTCCAAAAGGAGGGAAAACCAAT…	MARPSWLVDSSRIATKIKSASGSCDPGRVNWKSNPTRACPKCRHIIDNSDVTQDWPGLPRGVKFDPSDQEVIWHLLAKAGAGNMKPHPFIDEFIPTVNEDDGICYTHPQNLPGVKQDGSVSHFFHKAIKAYNTGTRKRRKIHGDNFGDVRWHKTGRTKPVILEGVQRGCKKIMVLYVSPVRGGKAEKTNWVMHQYHLGTGEDENEGEYVISKVFYQQQVVKQTDNFEQDLLEGTDMIIAKVDPVTPKSVTPEPPRTEEQFHDFDPGQEPTIACTDPSPQHPDVEAVGHVEAPHEKPNCQDSLLEENHADQIADHNDNETEEEPKWWDNESQYLLDSQQLVEGLSLCDELLRSQSPNRDGTENGELKGKPCLSDYARLGPEDLKKDLEECQDLVLDPANI…
mikado.Chr_01G2839.1	MlNAC008	ATGGAGATGGTGGAGTCGTGTGTACCTCCGGGCTTTAGATTTCACCCAACAGAGGAGGAACTAGTTGGTTACTACCTTAGCAGAAAGGTCAACTCGCTGAAAATTGATTTAGGTGTCATTGTCGATTTGGATCTCTATAGAATGGAACCGTGGGACATCCAAGATAGGTGTGGACTGGGATATGAAGAACAGAATGAATGGTATTTCTTCAGTCACAAGGACAAGAAATACCCAACAGGAACGAGGACAAACAGAGCCACAAGTGCTGGGTTTTGGAAGGCAACAGGGAGAGACAAGGCTGTGGTTTCAAAGAACAAATTGATTATAGGGATGAGGAAGACGCTTGTGTTCTACAAGGGACGCGCACCCAATGGAAGGAAAACCGACTGGATCATGCAC…	MIRNQLELPPGFRFHPTDEELMVHYLCRKCAAQPIAVPIIAEIDLYKFDPWQLPGMALYGEKEWYFFSPRDRKYPNGSRPNRAAGSGYWKATGADKPIGRPNTVGIKKALVFYAGKAPSGEKTNWIMHEYRLANVDRSARNANNISRLDDWVLCRIYNKKGTIEKHHAIDRRLTKYPEDEDTKPQIILGYNDAMPSQNMMVNELQHFEAPWLHTTTTDSSGSASEQAGSQPPEKEVQSEPKWNDLEDALNFQFNYMDDDYGNAFPTDPFAPFQLQFQQSPFQQRQQQDMLMYINKPFYLSSDSEQIISNRGPHSETL*
mikado.Chr_01G4605.1	MlNAC009	ATGGCTCCTGTTTCGTTGCCTCCTGGTTTCCGATTCCATCCTACTGATGAGGAACTCGTGGCTTACTATCTGAAAAGGAAGATCAATGGTCGTAAGATTGAACTCGAGATCATCCCCGAAGTTGATCTCTACAAGTGCGAACCATGGGACTTACCGGGAAAATCTTTATTGCCAAGCAAGGATCTTGAGTGGTACTTCTTTAGCCCTCGAGACCGAAAATACCCCAATGGATCAAGGACTAATCGCGCAACTAGAGCTGGCTACTGGAAAGCCACGGGGAAGGACAGAAAGGTAAATTCACAGACGAGGGCAGTGGGCATGAAGAAAACCCTAGTTTACTACAGAGGGAGGGCACCACACGGTGTACGTACGGGTTGGGTCATGCATGAATACAGGCTA…	MARASLSPGFRFHPTDVELVMYYLKKKVLGKKIWVEVISELNIYKYFPWDLPDKSCLTSRDLEWYFFSPKERKYASGARANRATEGGYWKSTGKDRSVTYKEQTVGMIKTLVFHIGQAPKGERTDWVMHEYRIQCKELADAGVIQDTYVLCKVFKKSGPGPKNGAQYGAPFNEEEWDNDDEICAESIPIVSLPPPAKTGNNESVITSMFVPGSVSSGLSEPDTAKAASSASVLPSYAPDNDEDNINSLLGMFTEDVSWLRVQNDNDKVENLDNVESTEGLACLDSNEIYNELGDLGKCAELTGGGCNFSSHYTTGWDLSSMHPVNDLEYLELIDLENPLYPPENIGSGNFLVDNFCESSNYCNSLQQNGCTLDSLGAAQHIAALNHLPLLSEGYNGHGD…
mikado.Chr_01G5256.1	MlNAC010	ATGATGGACACTACTGAATCATGCGTTCCTCCCGGATTCCGGTTTCATCCGACGGATGAAGAGCTTGTTGGGTACTATTTAAAGAAGAAGGTCGCCTCCCAGAAGATTGATCTAGATGTAATCAGAGACATTGATCTGTACAGGATTGAACCATGGGATCTCCAAGAGAGATGTAGAATTGGTTATGAAGAGCAAAGTGAGTGGTACTTCTTCAGTCACAAGGATAAGAAGTATCCGACTGGGACAAGGACAAACAGAGCCACCATGGCTGGGTTTTGGAAAGCGACGGGAAGGGATAAGGCTGTGTATAATAAGTCCAAACTCATTGGTATGAGGAAAACCCTAGTCTTCTACAAAGGCAGGGCACCAAATGGGCAAAAGACTGACTGGATCATGCAT…	MAPVSLPPGFRFHPTDEELVAYYLKRKINGRKIELEIIPEVDLYKCEPWDLPGKSLLPSKDLEWYFFSPRDRKYPNGSRTNRATRAGYWKATGKDRKVNSQTRAVGMKKTLVYYRGRAPHGVRTGWVMHEYRLDERECETPSGLQDAYALCRIFKKSTATGPKIGDHYVASSSNQMLISSNHSSSLDLYSSEGGCEDLESYDYQMGPPAADSSSPHNTMIHGSPLMNNTCSGTNDGNWTRYLSEDAFSFTNQSFPNYGTISYPPSKVDIALECARLQHRLSLPPLEVQDFPQGGFVGMAVPTASFIHGSSPNDERDILQEILSVAQASQQVLVNNNQNTLLGGEGSYAAAGDDFSFPTHTDQIHNISTSSRYMETSWEDQNGIRSVQINEGLDDECFKS…
mikado.Chr_01G5387.1	MlNAC011	ATGCTGGCTATGGAAGATGTTCTGTGTGAGCTAAATGAAGACATAAACGAGCAAGGGTTGCCTCCCGGATTCAGGTTCCACCCAACTGACGAAGAGCTTATAACTTTCTATCTGGCTTCAAAGGTTTTTAATGGCAGTTTCTGTGGTGTCCACATTGCTGAGGTTGACCTCAATAGGTGTGAGCCTTGGCAACTTCCAGATGAGGCTAAGATGGGGGAGAGAGAGTGGTACTTCTTCAGCTTGAGAGACAGGAAGTACCCAACTGGGCTGAGAACCAACAGAGCCACCGGGGCCGGCTACTGGAAAGCAACCGGCAAAGACAGGGAAGTCTACAGTGCATCCACCGGTTCTCTGCTTGGTATGAAGAAAACCCTAGTTTTCTACAAGGGTAGAGCTCCA…	MDNQKIPELELPGFRFHPTEEELLNCYLRKIATGKRLGFNIIGFLNIYHHEPWELPGFTSIGEREWYFFVPRDRRHGHGGRPNRTTQKGFWKATGSDRQIRCPSDPKNILGLRKTLVFYTGRAPRGFKTDWVMNEYRLPDDFSFPKEDIVLCKIYRKATSLKVLEQRAAMEVEERSRIAPHIPTPSSSPPSQETTLSNSCDPQESFAALNVTPQDIAFKTEEEEEGEEVNEKKVPSSLVQCGFVKERLTELEVPKFSMDQTMDPLWSLLRSPWLDNWSPYANLLNSLSIRAFAAFNSTIDDVCDDTIARTRPASESTPDGVHWPVMTSWHEGFGDWGVIQSHKVVLKDMVGSVATVLKIRPDGFSCWTTVVVAANKVIAIYPSYSANRYS*
mikado.Chr_01G5471.1	MlNAC012	ATGGCAAGACCATCATGGTTGGTTGACAGCAGTAGAATTGCAACAAAAATTAAAAGCGCATCTGGTTCATGCGATCCTGGAAGAGTCAACTGGAAAAGCAACCCAACGAGAGCCTGCCCTAAGTGCCGACATATTATAGACAATAGTGATGTAACTCAAGATTGGCCAGGATTACCCAGAGGTGTGAAATTTGATCCGTCTGATCAAGAGGTTATATGGCATTTACTTGCAAAAGCTGGTGCTGGGAATATGAAACCACATCCTTTTATTGATGAGTTCATTCCAACTGTTAATGAAGATGATGGAATTTGCTATACCCATCCTCAGAATTTGCCAGGTGTTAAGCAAGATGGAAGTGTTTCTCACTTCTTTCATAAAGCAATCAAGGCCTACAATACT…	MMDTTESCVPPGFRFHPTDEELVGYYLKKKVASQKIDLDVIRDIDLYRIEPWDLQERCRIGYEEQSEWYFFSHKDKKYPTGTRTNRATMAGFWKATGRDKAVYNKSKLIGMRKTLVFYKGRAPNGQKTDWIMHEYRLESEENGPPQASILFCYIYIS*
mikado.Chr_01G6158.1	MlNAC013	ATGGTAGGAAAAAACAGCTCATCAAACCTGCCTCCAGGGTTTAGGTTCCACCCAACGGATGAGGAACTAATCATGTATTACCTCCGAAACCAGGCCACCTCGAGGCCATGTCCCGGATCAATCATCCCCGAAGTTGATATCTACAAATTTGATCCTTGGGAGTTGCCTGAGAAATCAGAATTAGGAGAAAACGAATGGTACTTCTTTACACCCCGCGACCGCAAGTACCCAAATGGGGTGAGACCAAACAGAGCAGCCGTGTCCGGCTACTGGAAGGCCACAGGAACAGACAAGTCCATCTACAGCGGCTCTAAGTATGTGGGTGTCAAGAAAGCACTGGTTTTTTACAAGGGCAAACCACCAAAGGGCATCAAGACTGATTGGATCATGCATGAATAC…	MEKVSGLTGEEEQIELPPGFRFHPTDEELITHYLSPKVLDSSFSATAIGEVDLNKVEPWDLPWRAKMGEREWYFFCVKDRKYPTGTRTNRATKSGYWKATGKDKEIYKMKTLVGMKKTLVFYKGRAPKGGKTNWVMHEYRLEGKFSLHNLPKTEQEEWVICRIFHKTSGGKKIHISGLVRKSTDGDELEPSNLPPLMDYSGCEDSTRQMEDKKPLVENFNNPLLPSSSSCSKPCDASPAPFLFPRASVPDSLFSSQFLPNIENFQYPDAGLMQDQSMMDFLLQKDGPNMERCSNAEFSTETGLSTDLSSVVSNHEMGGPRCFDDREDPINSAGPVDLECLWNY*
mikado.Chr_01G6174.1	MlNAC014	ATGATCCGTAATCAGTTGGAGCTGCCGCCAGGATTCAGATTTCATCCGACGGATGAGGAGCTAATGGTGCATTACCTGTGCCGTAAATGCGCTGCGCAGCCGATTGCTGTCCCCATTATTGCTGAGATTGATCTCTACAAGTTTGATCCTTGGCAACTTCCTGGTATGGCTCTGTATGGAGAAAAGGAATGGTACTTTTTCTCGCCAAGAGACCGCAAGTATCCGAACGGTTCGCGGCCGAACCGGGCGGCGGGGAGCGGGTACTGGAAGGCGACCGGCGCAGACAAGCCGATCGGTCGGCCCAATACGGTTGGAATCAAGAAGGCACTAGTTTTCTATGCCGGAAAAGCCCCCAGCGGGGAGAAGACCAACTGGATTATGCACGAGTACCGCCTCGCA…	MDEKNEIEKMDDVMLPGFRFHPTDEELIGFYLKRKIQQRPLPIELIKQVDIYKYDPWDLPKLASTGEKEWYFYCPRDRKYRNSARPNRVTGAGFWKATGTDRPIYSSDGTKCIGLKKSLVFYRGRAAKGIKTDWMMHEFRLPSSISDPASPKKILDKDFPPNDSWAICRIFKKTTAVAQRALSHSWVSPIPETIASDIFTQCGNSTHFSSETISCTTGTGSIIQLCSNNDLQQHDSTASFSALDIPTYNKPMNPTVCSKSSPFLIPNGELPSGFMFSPLEMPGPTTKNTVDVTSMIFNLGDATKTSESIDFGGPPQRQFNGFSVSSPQDMQRSKGDTGDDEMDLRENPSAPEAIAQWGNIRPIGFPFSLPSNLPDPWKPSLPWDSPPYPSEMSTTYSTN*
mikado.Chr_01G6343.1	MlNAC015	ATGGACGAGAAGAATGAAATTGAGAAGATGGATGATGTCATGTTGCCGGGGTTTAGATTTCATCCCACGGATGAGGAGCTTATTGGGTTCTACCTGAAGAGGAAGATTCAGCAGCGCCCTCTTCCCATTGAGCTAATTAAGCAAGTGGATATCTACAAATATGATCCTTGGGATCTTCCAAAGTTGGCGTCCACTGGGGAAAAAGAGTGGTACTTTTACTGTCCAAGAGACCGAAAATACAGGAACAGTGCAAGGCCAAACCGAGTCACAGGAGCTGGTTTTTGGAAGGCAACTGGAACCGACCGGCCAATTTATTCCTCTGATGGCACCAAGTGCATTGGTTTGAAAAAATCACTGGTATTTTACAGGGGCAGGGCCGCCAAAGGGATCAAAACTGAC…	MARCWLIDGKGIATKVKSANLPPSYQIKDSGANRECPSCHYRIDNRDVSEWPGFPAGVKFDPSDGQLMEHLAAKCGLGNAKPHMFIDEFIPTVDRDEGICYSHPEDLPGAKQDGSSVYFFHKITNAYATGQRKRRKIHNQRSLTKEDVRWHKTGKTKPVMESGVQMGFKKIMVLYRISKGSKPNKSNWVMHQYHLGRAEDEIEGEYVVSKIFYQQQKQSDNNDSSLVIERSDPGKIRTSPKTPKMITPNPPRSGKSVYCDDGTDDYALQSSAQEADFVREISLPSSSAPQFKDDVEAQTFLAGESQAVDGNNEDFVREISLPSSSAPQFKDDVEAQTCLAGESQAVDGNNKDFVREISFPSSSAPRFKDDVEAQTCLAGESQAVDGNNEDDLLLCNENF…
mikado.Chr_02G1085.1	MlNAC016	ATGAGCAATCTGAGCGTGGTGGAGTCCGAGTTGCCTCCAGGGTTCAGGTTTCATCCCCGGGATGAAGAACTCATACGTGATTACTTGATGAGGAAGGTGACGTGCTCTGAGTGCCCCCTCATGGTCGAAGTTGACCTCAACAAATGCGAACCTTGGGACATTCCTGGTGAGTATACTCCGCCGCCATTATGCTGTGCCAATCAAATCAAATCAAATTCATATCTTGGTTCTTCTGTCATAGAAACGGCTTGTGTGGGAGGCAAGGAATGGTACTTCTACAGCCAGCGTGACCGGAAATACGCAACTGGTCTGAGAACAAACCGGGCAACAGTATCTGGGTACTGGAAGGCCACAGGGAAGGACAGGGCAATCACTGGCAGGGGGGGCACCCTTGTTGGC…	MMVLDDSSCFGGDGQCWPPGFRFHPTDEELVLYYLKRKICRRRLKLDIIGETDVYKWDPEELPGQSILKTGDRQWFFFSPRDRKYPNGARSNRATRHGYWKATGKDRIIMYNSRAVGLKKTLVFYEGRAPTGVRTNWVMHEYTLDEEELKRCRGAQDYYALYKAYKKSGAGPKNGEQYGAPFREEDWPDDENTNVNDCVGQENPFKQASDIASVGNTRSNGPVQSPLDDLEEYMNRIANESVLVEPPPINFDYSLLEEVGDKETQSTLADQSLNETYLHERSPVLHPSGQQNDAQDSLNMTQSASTRLQHCETSEVTSAPDNLRQESGGTGENFLEDYLEMDDLVDPEPISENFQTPFENLQVQEVDGLSVLDLYHDAAMFLRDMDPTNSAQVSHSYFH…
mikado.Chr_02G1086.1	MlNAC017	ATGGGAACCGCACAAGCCTGTTTGCTGGACGTCATCCCACGGGGGTACAAGTTTGGCCCTTCAGATGATGCAGAAGAGTTGGTGATCCGACCCGGGTACGAATTTGGTCCTTCGGATGCTGCAGAAGAAGAGTTGGTGATCCCAGATGGCTGCGAGTTTCGTCCTTCAGACGATAATGATGATGGTGATGATGAGTTGGCGATCCCGCCTGGGTACAAGTTTGTTCCTTCAGATGATGAGTTGGTGGAGAATTATCTCAAAGACAAGGTTATCTCCGGGCGTTCTCAGACTGATCAACGACCGATTCAAGACATTGATGCGAGGATCCTTTTTACGGATCCGCCAAATTGCCTAGTTGCTGCAGAGCAATGTAGATGTTTTGGGAGAGAATGGTACTTC…	MKVLDDSSCFGGEGQYWPPGFRFHPTDEELVLYYLKRKICRRRLKLDIIAETDVYKWEPEELPGHSKLKTGDRIWFFFSPRDRKYPNGARSNRATRHGYWKATGKDRTITFNSRAVGVKKTLVFYKGRAPTGERTDWVMHEYTLDEEELKRCQDVQDYYALYKVYKKSGPGPKNGEQYGAPFREEDWADDENTKIIDHATGENHVKQANDVASVDNTRTNGQLQSPFNDLEEFMNLIANDPVLLQPHTADNSFALQAIGEEETQSTLVDQSLMEASLCERGMACHQSGHKNDMQSGFNLTQSATSQLQLHETSEVTCAPNIYIQEPHDAEEDFLEDFLELDDLTDPGPTSQNIEKPTEDLQFEGFDGLSELDLYQDAVMFLQDLGPIANGLDSHSYFNN…
mikado.Chr_02G1271.1	MlNAC018	ATGGGGGATCTACCACCAGGGTTTAGATTTTTCCCAACTGAAGAAGAGCTGGTTTCTTTCTATCTGCAGAACAAGCTTGAAGGAACCAGACAAGACCTTGACCGGGTTATACCTGTCCTTTACATTTACGACTTCAATCCTTGGGATCTCCCTCAATATGCAGGAGAGCGGTGTCGTGGAGACCCAGAGCAGTGTTTTTTCTTTATCCCTAGGCAAGAGAAAGAAGCAAGAGGAGGAAGACCGAACCGGCTCACCACATCGGGTTACTGGAAGGCTACCGGTTCACCAGGTTGCGTTTACTCTTCCCAGGACCGAGTTATCGGTCTGAAGAGAACTATGGTGTTCTACAAAGGAAGAGCTCCGACCGGGAAAAAAACCGAATGGAAAATGAATGAGTAC…	MAPVGLPPGFRFHPTDEELVNYYLKRKIHGQEIELDIIPEVDLYKCEPWELAEKSFLPSRDPEWYFFGPRDRKYPNGFRTNRATRAGYWKSTGKDRRVTCQNRAIGMKKTLVYYRGRAPQGIRTDWVMHEYRLDDKDCEEISGIQDSYALCRVFKKNGVYTEIEDQQGQCSLSLIHQENNNNINSSSSSQGGHDHNHHHHHVIINDCDNMSPDVPLGSSPCIDEVEEDKDDSWMQFITDDAWCSSSNTSFIGASTATDHQPF*
mikado.Chr_02G1312.1	MlNAC019	ATGGGAGTGCCCGAGACAGACCCGCTTTCCCAGCTGAGCTTACCGCCGGGTTTCCGGTTCTACCCGACTGATGAAGAGCTTCTGGTTCAATATCTGTGCCGGAAAGTTGCAGGGCACCACTTCTCTCTGCAGATCATAGCTGAGATTGATCTGTACAAATTCGACCCGTGGGTTTTACCAAGTAAGGCCTTGTTTGGAGAGAAAGAATGGTATTTCTTCAGTCCAAGAGATCGGAAGTACCCGAATGGATCTCGACCAAACCGGGTTGCCGGGTCTGGGTATTGGAAGGCCACCGGAACTGATAAGGTGATAACCACAGAGGGACGAAGGGTTGGTATCAAGAAAGCTCTGGTTTTCTACGTGGGTAAAGCCCCAAAAGGAACGAAGACAAATTGGATC…	MEENLPPGFRFHPTDEELISSYLNQKLSNFSFTSKAIVDVDLNKCEPWDLPAKASMGEKEWYFFSLRDRKYPTGLRTNRATEAGYWKTTGKDKEIFRSSVLVGMKKTLVFYRGRAPKGEKTNWVMHEYRHEAKLSFKATKEEWVVCRVFQKSSTAKKQDPTLSSQPSSPCDTNTLMANESGDFELPNLSRVANSSTAASNVSLQNYNSTDNNPDTNTNLNMINWPAAAAAPPWPSTFLSSNMSMNSLLLTALELRRSTYQQPTEATNIIDYSFVPHGISQIGTDFISSNLAAGSFSNVLDSAQQQQPQEQPFNLDSIW*
mikado.Chr_02G1349.1	MlNAC020	ATGGAGAACAAATTCAATTCAGAGATCCAACTTCCACCTGGTTTCATATTCCACCCATCTGATGAGGAGCTAATCGTGCACTATCTAAGAAACAAAGCCACAGCAAGTTCATTGCCAGCATCTATTATTGCTGAAGTAGATCTTTACAAGTGTAACCCTTGGGAGCTACCAAGGAAAGCTTTGTTTGGTGAGGAGGAATGGTATTTCTTCACCCCAAGGGATAGGAAGTATCCCAATGGAGCAAGACCTAATAGGATGGCAGCTTCGGGTTATTGGAAGGCCACAGGAACTGATAAACCTGTCCTCAGCTCACATGGTAGGAAGATCCTTGGAGTGAAGAAAGCTCTAGTTTTCTATAAACGACGCCCCCCAGCTGGAGTCGAGACAAACTGGATCATG…	MAGARARFEPTDEVLVGHYLLRKSARKPLWAEGVLTERDLYGDEEPWEICGYGSADGGSEEEDTARYFFTNLTNKEYMNRKSSARTVGKGRGSWKGVGQDQPILNWVKAVIGWKRSFVYLDGKATSLHAQWLMEEYSIGGVLLDHMKKVTHGKYDDYVLCRITHNGKGIMKQAGSCINAVNSMDDDIVAAQFVRTDMAIEPGCSNYEPNLEQAPVNNNVAAAAAAVVAQPNQIFESPEGTVLGSSSTLATGPPGEAAAKLAIREESEAFTWTNNEVEAQEQRNEKLLGASTLINGSEQESSMIVDGCSDEIWGSGIDDIIGLDDPGTDNSTGLEDPFDDCEFEWMLANCDLVID*
mikado.Chr_02G1506.1	MlNAC021	ATGGAGGAATATCTAACCCCAGGTTTCAGATTCTACCCAACTGAAGAAGAGCTAGTTTCATTCTATCTGCACAAGAAGCTCGAAGGAACTAGACAAGACCTCGACCTGGTCATACCGGTCATTCACATCTACGATTTCAACCCATGGGATCTCCCACAATTTGCAGGAGAGCTGTGTCGCCAAGACCTTGAGCAGTGGTTTTTCTTCATTCCTAGACAAGAGAAAGAAGCTCGCGGAGGGAGACCAAACCGGCTCACGACTTCAGGGTATTGGAAAGCTACCGGTTCTCCCGGTTTCGTCTACTCTTCTTCCAGTAACCGCATCATTGGAACAAAGAGAACTATGGTATTCTACGAGGGAAAAGCCCCCAGTGGAAGAAAAACCGAATGGAAGATGACC…	MGTAQACLLDVIPRGYKFGPSDDAEELVIRPGYEFGPSDAAEEELVIPDGCEFRPSDDNDDGDDELAIPPGYKFVPSDDELVENYLKDKVISGRSQTDQRPIQDIDARILFTDPPNCLVAAEQCRCFGREWYFFYPRRKELRQGKKKRSVEQIVVGDGVGFWRSNGEEEEVHNSKGDVVAFKAHFNYFSGSPKNGKMTPWRMEEYRLRFKCHKESEVC*
mikado.Chr_02G1540.1	MlNAC022	ATGGAAAGCTTTTCCCTACTTGGAAAGGAGGAAGATCAGATGGAATTGCCTCCTGGATTTCGATTCCACCCTACCGACGAAGAGTTGATCACACACTACTTAACCAACAAGGTTCTTGACGTCAACTTCTGTGCCAGAGCTATTGGGGAGGTGGACTTGAACAAGGTTGAGCCTTGGGATTTGCCATGGAAAGCAAAAATGGGGGAGAAAGAGTGGTATTTTTTCTGTGTGAGAGACAAAAAATACCCAACAGGTTTGAGGACAAACAGGGCTACTGCAGCTGGTTACTGGAAAGCCACGGGAAAGGACAAGGAAATTTTCCGGGGAAAATCCCTGGTTGGAATGAAGAAAACCTTGGTTTTCTACAAGGGGAGAGCTCCTAAAGGAGAGAAAACCAAC…	MESFSLLGKEEDQMELPPGFRFHPTDEELITHYLTNKVLDVNFCARAIGEVDLNKVEPWDLPWKAKMGEKEWYFFCVRDKKYPTGLRTNRATAAGYWKATGKDKEIFRGKSLVGMKKTLVFYKGRAPKGEKTNWVMHEYRLEEKFSVQNLPKTAKNEWVICRVFQKSSGGKKIPLSGLLRTNSVGNELGPILPPLMDPSPFGDGAKPAVSKSIHVSCFSNPIDIQKNQQQMMTNYIINPLFAATSSNPSENFPRISLPNPIYLSQAAASIQGNFQYPGSFSAQDQTFLRGLLENYGPNVKQSLKTEEMVSVSQETGLSADMNTDISSVVSNLETGRRTFEDHDRPSSSAGPIELDCIWNY*
mikado.Chr_02G1623.1	MlNAC023	ATGGAAAATATTTACCACCATATCGACAGCAGTGATGCCCATTTGCCACCGGGGTTCAGGTTCCACCCAACTGACGAAGAGCTAATCACTTACTACCTTCTTAAGAAGGTCTTAGACAGCAACTTCAGTGGTAGAGCCATTGCTGAAGTTGACCTCAACAAATGCGAGCCTTGGGAGCTTCCCGAGAAAGCGAAGATGGGGGAGAAAGAGTGGTACTTCTTTAGCCTTCGAGACCGCAAGTACCCAACTGGGCTTCGAACAAACAGAGCCACAGAAGCTGGGTACTGGAAGGCTACTGGGAAGGACAGGGAGATTTATAGTTCCAAGACTTGCTCTCTTGTGGGTATGAAGAAAACCCTTGTGTTTTACCGAGGTCGAGCTCCAAAGGGGGAGAAGAGC…	MNNNKSSSSSSQLGSISSSDLIDAKLEEHQLCGSKQCPGCGHKLEAKPDWVGLPAGVKFDPTDQELIDHLEAKVEAKDSKSHPLIDEFIPTIEGEDGICYTHPEKLPGVTRDGLSRHFFHRPSKAYTTGTRKRRKIQTECDLQGGETRWHKTGKTRPVMANGKQKGCKKILVLYTNFGKNRKPEKTNWVMHQYHLGQHEEEKEGELVVSKIFYQTQPRQCNWTSDRSGTTGEGNNSEPNSRRDSGGSGSCSSSKEVINQRDDQLSVAAMSSYSAIDIQQLKADHFGFVPFRKSFDEVGAVGGEASTTVREAQVTGTCQEHDIHELHQQQHHHPHHQMATTAFHINRPSHPISTIISPPPLHHTPIILEDDSFNVPRIVLQNENFQQHQQHQQQLHHKMG…
mikado.Chr_02G2654.1	MlNAC024	ATGGCACCAGTTGGATTGCCTCCAGGCTTTAGGTTTCATCCCACCGACGAAGAGCTTGTGAATTATTATCTTAAGAGGAAAATTCATGGACAAGAGATTGAACTCGATATTATTCCCGAAGTTGATCTCTACAAATGTGAGCCTTGGGAGTTAGCAGAAAAATCATTCTTACCAAGTAGAGACCCGGAATGGTATTTCTTCGGGCCAAGGGATCGAAAGTATCCGAATGGGTTCAGAACCAATAGAGCAACCAGAGCTGGATACTGGAAATCCACTGGGAAAGATAGGAGAGTGACTTGTCAGAATCGAGCCATTGGAATGAAGAAGACGTTGGTTTACTACAGAGGCCGAGCTCCTCAGGGTATTAGGACTGACTGGGTTATGCACGAATATCGCCTT…	MENIYHHIDSSDAHLPPGFRFHPTDEELITYYLLKKVLDSNFSGRAIAEVDLNKCEPWELPEKAKMGEKEWYFFSLRDRKYPTGLRTNRATEAGYWKATGKDREIYSSKTCSLVGMKKTLVFYRGRAPKGEKSNWVMHEYRLEGKFAYHYLSRSSKDEWVISRVFQKSGSGGPAVAGGGKKIRMSSSGNYPDLDSTSSATLPPLLDSSPYASASSAAVPDRESCSYDGTAAKEHVPCFSTIVAANFNPQAPYELAPPPPPLSAVVDPSARFSRNVGLQAFPNLRSLQENLQFPFFFPTVAPPPIHHDNGVDVGGCSSIGSWAVPEIQKPDGGRVSLGTSTAELDCMWSY*
mikado.Chr_02G2877.1	MlNAC025	ATGAATAATAATAAGAGTAGTAGTAGTAGTAGTCAGTTGGGTTCCATAAGTAGCTCTGATCTCATTGATGCAAAGCTTGAAGAGCATCAGTTGTGTGGATCCAAGCAGTGCCCTGGTTGCGGACACAAACTTGAAGCAAAGCCGGACTGGGTAGGTCTACCAGCAGGAGTGAAATTTGATCCAACAGACCAAGAATTGATAGATCATCTCGAAGCAAAGGTAGAGGCTAAAGACTCTAAATCTCACCCTTTGATAGATGAATTCATACCTACCATTGAAGGAGAAGATGGGATTTGTTATACTCATCCCGAAAAACTTCCAGGAGTCACAAGAGATGGTTTGAGCAGGCATTTTTTTCACAGGCCTTCCAAGGCCTACACCACCGGCACAAGAAAAAGA…	MKSPGDSSAASQHPLLPPGFRFHPTDEELVVHYLKKKVASAPLPVAIIAEVDLYKFDPWELPAKATFGEHEWYFFSPRDRKYPNGARPNRAATSGYWKATGTDKPVLSSGGTQKLGVKKALVFYGGKPPKGVKTSWIMHEYRLVDNKADSKPPAFDKQASLRLDDWVLCRIYKKNNPPRHLDQERDESMGDMLVGTIPPSVQAMKATNFSTSSGLLQNDTNDQSLFQGILIGNDFINNNNTGSTSSASGAALYDLTLKRSLVLSPPLYWNNNNINDEDAAGSNSPSKRFLNEANGGKMDDDQNNSILFGHVPQNSTSMHHHQQALLPGSLDDGVLRQSYQISSLNWYS*
mikado.Chr_02G2886.1	MlNAC026	ATGGAGGAAAATCTTCCTCCGGGGTTCAGGTTTCATCCAACTGATGAAGAACTCATAAGTAGTTATCTAAATCAAAAGCTCTCCAATTTTAGCTTCACATCCAAAGCTATTGTAGATGTTGATCTCAATAAGTGTGAACCTTGGGACCTCCCAGCAAAAGCTTCCATGGGAGAGAAGGAATGGTACTTCTTCAGTTTGAGAGACAGAAAGTACCCAACTGGACTGAGAACCAACCGGGCTACGGAGGCAGGCTACTGGAAGACAACAGGCAAGGACAAGGAGATCTTTCGCAGTAGTGTCTTGGTAGGAATGAAGAAAACCCTGGTTTTCTACAGAGGTAGAGCTCCCAAAGGTGAAAAAACCAACTGGGTTATGCACGAATACAGGCACGAAGCCAAG…	MGVPETDPLSQLSLPPGFRFYPTDEELLVQYLCRKVAGHHFSLQIIAEIDLYKFDPWVLPSKALFGEKEWYFFSPRDRKYPNGSRPNRVAGSGYWKATGTDKVITTEGRRVGIKKALVFYVGKAPKGTKTNWIMHEYRLSDPPRKNGSVKLDDWVLCRIYKKNSSAQKPISGALAKDYSHGSSSSCSSQFDDMLESLPEINDFALPRMNTLKAMHHDDKLNLQNLMNSGYFDWASVAGATSSPELVPGGQAQGHVNSNSNNIYNDMYVPSMPPFGHVESRGQKFGGAVDEEVQSGLRTQRVENSGFFPQNSSGFTQSFANSVDPFGIRYPTQPGRFGFRQ*
mikado.Chr_02G3470.1	MlNAC027	ATGGAAGCTGAGATGATGACTAGCATCGATTCTGCAAGGAAGGATGATGACGATGATGATGAAGACGTAGCACTTCCTGGGTTTAGGTTTCATCCGACCGATGAAGAACTTGTTGGCTTCTATCTTCGTCGCAAAGTTGAGAAGAAACCCCTCAGTATTGAACTTATCAAACAAGTTGATATCTACAAATACGATCCATGGGACCTCCCAAAGGCTAGTAACGTGGGAGACAAGGAATGGTACTTCTTTTGCAAAAGAGGGAGAAAATACAGAAACAGTATAAGACCAAATAGAGTCACTGGATCTGGGTTTTGGAAGGCAACGGGCATAGACAGGCCAATATATTCTGCCACCAGCGGAGAAGGTCGCGGCGAATGCATTGGACTCAAGAAATCGTTG…	MEAEMMTSIDSARKDDDDDDEDVALPGFRFHPTDEELVGFYLRRKVEKKPLSIELIKQVDIYKYDPWDLPKASNVGDKEWYFFCKRGRKYRNSIRPNRVTGSGFWKATGIDRPIYSATSGEGRGECIGLKKSLVYYRGSAGKGTKTDWMMHEFRLPADHGHKSANHIDVKSIALPEAEVWTLCRILKRDASYRKSIPDWRELSAKRNNLSVSASSKTCNVEYSDSHESYISFRAPQNDDHRQKKKQFVNNNNVIDEPNYQMLVGQFGSISDHHQADPSTASSNSTLLINPHDHKNDQYVKYGDDWDELRSVVESASNPFLV*
mikado.Chr_02G3480.1	MlNAC028	ATGAAGAGTCCCGGCGATTCGTCGGCAGCCTCACAGCATCCGCTGCTGCCACCGGGGTTTCGCTTCCACCCCACCGACGAGGAGTTGGTGGTTCACTATCTTAAGAAGAAAGTTGCCTCCGCTCCTCTTCCAGTTGCAATCATAGCTGAAGTTGATCTTTACAAGTTTGATCCATGGGAGCTCCCAGCCAAGGCAACGTTTGGGGAACATGAGTGGTATTTTTTCAGTCCAAGGGACCGGAAGTACCCCAATGGAGCAAGGCCAAACAGGGCAGCCACTTCTGGGTATTGGAAGGCAACGGGAACTGACAAGCCTGTGCTATCCTCTGGAGGGACTCAGAAGCTTGGTGTGAAGAAGGCTCTTGTTTTCTATGGTGGAAAGCCGCCAAAAGGGGTCAAA…	MSNLSVVESELPPGFRFHPRDEELIRDYLMRKVTCSECPLMVEVDLNKCEPWDIPGEYTPPPLCCANQIKSNSYLGSSVIETACVGGKEWYFYSQRDRKYATGLRTNRATVSGYWKATGKDRAITGRGGTLVGMRKTLVFYQGRAPKGRKTEWVMHEFRLEGPLGPPKISSPKEDWVLCRVFYKNRSEVPGKQGMGGGYDGARSSSSLPSLMDSYITFDDPQTRTNITNNEYEQVPCFSLFNPNQMINPNFTHFNNHMEPSMSSAKSSSSTSNNTFGGIPDVGACLDPLSCDQKVLKEVLSHLTCPPNIRGLPSLGNEGSSEGFLSDVGFPSMLSHYYCS*
mikado.Chr_02G4193.1	MlNAC029	ATGATGGTTTTGGATGATTCTTCGTGTTTCGGAGGAGACGGACAGTGTTGGCCGCCGGGGTTTCGGTTTCACCCGACGGATGAAGAGCTCGTGCTTTACTATCTGAAGAGGAAGATCTGTCGCCGCCGGCTGAAGCTCGACATCATTGGCGAGACCGACGTGTACAAGTGGGACCCAGAAGAGTTGCCTGGACAATCCATATTGAAGACGGGGGACAGGCAATGGTTCTTCTTTAGCCCCAGAGATAGGAAGTATCCTAATGGAGCAAGGTCAAATAGGGCAACCAGGCACGGGTACTGGAAAGCAACAGGGAAAGACCGCATTATAATGTATAATTCTCGTGCAGTTGGGTTGAAGAAAACTCTGGTATTTTATGAAGGACGTGCACCAACCGGTGTG…	MEEYLTPGFRFYPTEEELVSFYLHKKLEGTRQDLDLVIPVIHIYDFNPWDLPQFAGELCRQDLEQWFFFIPRQEKEARGGRPNRLTTSGYWKATGSPGFVYSSSSNRIIGTKRTMVFYEGKAPSGRKTEWKMTEYRTITIEGDPPSSSANTETPELRQDQEYSLCRVYIKKSKCLRPFDRRPLGALTIGNAVGLMVDHHAQSSLQDYCTNSNPGLLTERTTSSSPDQGSWELDHANPNSETSGSRDNSDRIAFDNNDFSYLETGLEHRVPVDLEWFSGINACLAVFRTP*
mikado.Chr_02G4196.1	MlNAC030	ATGAAGGTTTTGGATGATTCTTCGTGTTTCGGAGGAGAGGGACAGTATTGGCCGCCGGGGTTTCGGTTCCACCCTACCGATGAAGAGCTCGTTCTTTACTATCTCAAGAGGAAGATCTGCCGCCGCCGGCTGAAGCTCGATATCATCGCCGAGACAGATGTCTACAAGTGGGAACCGGAGGAGCTGCCTGGGCATTCGAAATTAAAGACAGGGGACAGGATTTGGTTCTTTTTCAGTCCACGAGATAGGAAGTATCCAAATGGAGCAAGGTCAAATAGGGCAACTAGGCACGGCTATTGGAAAGCAACAGGGAAGGATCGCACTATAACATTTAATTCTCGTGCTGTTGGGGTCAAGAAAACTCTAGTGTTCTATAAAGGTCGTGCACCTACCGGTGAA…	MGDLPPGFRFFPTEEELVSFYLQNKLEGTRQDLDRVIPVLYIYDFNPWDLPQYAGERCRGDPEQCFFFIPRQEKEARGGRPNRLTTSGYWKATGSPGCVYSSQDRVIGLKRTMVFYKGRAPTGKKTEWKMNEYRAIEGEASSSSASETPKLRQEFSLCRVYKKSKNLRAFDRRPSAAAVLPHDDQVMVQQPSQHGHDPTTSHQSRPMLMGRTSSPESSSSGDQANPSQTTGGGDNWDMSVENEPLWDWEQLNWFN*
mikado.Chr_02G4443.1	MlNAC031	ATGGCAGGCGCTCGGGCAAGATTTGAGCCAACAGACGAAGTACTCGTGGGCCATTACCTCTTGAGGAAGTCCGCCAGAAAACCGCTGTGGGCGGAGGGCGTGCTGACGGAGCGCGATCTTTACGGTGACGAAGAGCCGTGGGAGATATGTGGCTATGGTAGCGCTGACGGCGGGAGCGAGGAGGAGGATACGGCTCGGTATTTCTTCACCAACTTGACGAATAAGGAGTATATGAATCGGAAAAGTTCGGCTCGCACCGTCGGGAAAGGCAGGGGTTCTTGGAAAGGCGTCGGTCAAGACCAACCCATTCTTAACTGGGTAAAGGCAGTGATCGGCTGGAAGAGGAGTTTCGTCTACCTAGATGGCAAGGCGACGTCGCTTCATGCTCAGTGGCTCATG…	MENKFNSEIQLPPGFIFHPSDEELIVHYLRNKATASSLPASIIAEVDLYKCNPWELPRKALFGEEEWYFFTPRDRKYPNGARPNRMAASGYWKATGTDKPVLSSHGRKILGVKKALVFYKRRPPAGVETNWIMHEYRLPQGTMVTARQKGCMRKINMSGNSSVEDGCSFNNEPLGYSQKGEKTSSTTPNKAEMVKDFLYRDCLVLPLIFAAEDLPFLDTVSSISFEASRPSTNSVSEDHSDTNHSQYSDNMIDGKKRKPR*
mikado.Chr_03G22.1	MlNAC032	ATGTACCCACGGCCTTACGATTGCGAGGATTGGTACTTCTTCACCAGAAGAAACCGAAAGCACCGAAATGGGGTTCGACCAAATAGAGCAACCAAATGTGGGTTCTGGAAACCAACTGGAGTTGACGCAGAAATTTGTCACAAAGGCAGGGTGGTTGGACATAAGAGGGCACTAGACTTCTACGAAGGGAAGCATCCCCGAGGAAAAAGAACCGAATGGAAGATGCATGAATACCGGATTCATCAAAAGGATGCCCTTGGGAGTAACGTTGATGGTACAGATCCTATGAAGTTGGACGAATGGGTTCTATGCAAGATATATAAGAACACCAAAGGCAAGAAGGACAATAATCAAAAGGATGATGATGCAAGAGGAGGACATGATTATGTTAATGGTGAG…	MGALSMESLPLGFRFRPTDEELVSHYLRLKINRRDSQVHVIPEVDVCKWEPWDLPDLSVIKTDDPEWFFFCPRDRKYPNGHRSNRATEAGYWKATGKDRTIKSRRNGGSNSHLIGMKKTLVFYRGRAPKGERTNWVMHEYRATEEDLDGTGPGQGSFVLCRLFRKPEDKPDVSKYDEVEPTGFSPSTNKSSPDDMLSDAFQETATMDMQVNKQPEGVKRWLTSNLDNTTPGGLVTVDSCMSDADDHLAGAEANELGEDPLFDAVTRDQIDSKVFSPLQSQIHPELPYVGSPFANDFGNNHNGMYFQDGTCEQDVPISELLEVLQNHDEYSCEESVSLKISAAGSETQMPGNIPVSPQGLLGNSYSKNRGSYNDSDAEMAHQKLQMQKSPMSHQAQASIF…
mikado.Chr_03G54.1	MlNAC033	ATGTCAGAGGGGATGAATCTCTCTGTAAATGGTCAGTCTCAGGTCCCTCCAGGTTTCCGGTTCCATCCCACAGAAGAGGAGCTTCTGCACTACTACCTGAGGAAGAAACTGGCCTACGAGAAGATAGACCTCGATGTAATTCCAGACGTTGATCTCAATAAGCTTGAGCCCTGGGATATTCAAGAGATATGCAAAATAGGGTCCACCCCACAAAATGATTGGTATTTCTTCAGTCACAAAGACAAGAAGTACCCAACTGGGACACGGACAAACCGTGCGACGGCAGCTGGTTTCTGGAAGGCCACTGGCCGTGACAAGATGCGCAGTTCAAGCAACGATGGAGTACTTGATCAGATACTCGATTACATGGGAAGGTCTTGCAAGCAGGAGGGCGAAGCA…	MSEGMNLSVNGQSQVPPGFRFHPTEEELLHYYLRKKLAYEKIDLDVIPDVDLNKLEPWDIQEICKIGSTPQNDWYFFSHKDKKYPTGTRTNRATAAGFWKATGRDKMRSSSNDGVLDQILDYMGRSCKQEGEAININNNHMQYLASINTAIDGLHDRFTHLPRLESVNNNLHFNEDCTTYKAFGQAMEEMLTEVPQPSSTNHGDGNGNGNGNGCNTNSTTVDGKREYGLNDWVTFDRLVASQLNGQDDTATKHVSCYDGTDNNDFCFSVDHDVDVQLSNQRSNRADIQPSSQVYGGGGSSEIDPWSFTRSSSSSPSNPLCHLSV*
mikado.Chr_03G433.1	MlNAC034	ATGGGAGAGGTCAATCTTCCAGGGCTTCGGTTTTGGCCGACGGACGAAGAAGTGGTGAAGTGTTACTTGAGGAAGAAGGCGAGGGGAGAGCCCATGCCGGGAAGCTTCGTGATCGAGCGCGATCTCTACGGCGAGAAATCGCCGTGGGAGATTCTGATGAATGACAATAATATTATTGACTATCGTCTTCCATGGCAGACCTTCAAGAGCAGAGACAAGAATGACAGAATCAAGACCGATGCTACTATCTTCGTAGTCACGCCGTTGAAGAAAGCTGGCCGCGGCGGCGGCTGCGATACCAGTCGGAGGAACGGTCGAAGCGCCGGATGTGGTGCATGGCACGGGGAGAACGGTCAGGAGATTATTGACGTCGCCGGAGGTCACGTGATCGGATATAAG…	MNTFSHVPPGFRFHPTDEELVDYYLRKKIASRRIDLDVIKDVDLYKIEPWDLQELCKIGTEEQNEWYFFSHKDKKYPTGTRTNRATKAGFWKATGRDKAIYSKHILIGMRKTLVFYKGRAPNGQKSDWIMHEYRLETNENGTPQEEGWVVCRVFKKRMTATRKMGEHESPCWYDDQVSFMPDFDSPPSTQISQPYNTSYNQHYHHYSCNKQELELQYKYMPPPHHDPNHFLQLPQLESPKLASESCNFNGSALQSSTLTQEGEPNNNINSVYSANGEQAAVDQLTDWRVLDKFVASQLSQEDASRANNNYSSKTTASFQVAEPMNMLLSDSKRQDINPDYASISTPTCPIDLWK*
mikado.Chr_03G661.1	MlNAC035	ATGGAGGAGTTCATTGACAGTAATAATGAAGAGTTCTTGGATTCGTCAAAGTTGCCGCCGGGATATGTGTTTAAGCCGACGGATGAAGAGCTAGTTGTGGACTACTTGGGAAACCAAGTCTTCAACAAGCCTTTACCTTTCAACATGATCAGAAGCGTCGACATCTACTCCTACAATCCTAAACAACTTTCAGAGATGTATAAACGAGGTAGAGAGAAGGTGCAGTATTTCTTCACCCCAAGGAACAAGAAATACCCGAGAGGCAAGCGGCCGAACAGGGCAGCCTGTGGTGGGTACTGGAAGGCTACTGCAGCTGACACAAAGGTTTACAGCAAAAACAGAATCGTTGGACATAAGAGGTCATTGGTTTTCTACGAAGGGAATGCTAGATCTGGAAAT…	MGGASLPPGFRFHPTDEELIGYYLKRKVEGLEIELEVVPVIDLYKFDPWELPEKSFLPKRDMEWFFFCPRDRKYPNGSRTNRATRAGYWKATGKDRKVVCQSVVTGYRKTLVFYRGRAPMGDRTDWVMHEYRLCDDLSQGSPSFQGAFALCRVMKKNDHTVKTSEEPKTNRVGCSSINTDLTSTGMSNEPVNISEDTTFQTSQPCNGSNFSSPVTSPYQTFTPLVENETFSMGTSPTDFWVSPDLILDSSKDYQQVQGASGHFPQYEIPNPMTQWQPYNQYEISPSSSNSNFTEEIERSDGPTGFSNYMSPYTNYMGFCGNEDMPYGGYDQINSLGNPKPF*
mikado.Chr_03G1056.1	MlNAC036	ATGAATACTTTTTCGCATGTCCCTCCAGGCTTCAGATTTCATCCGACGGACGAGGAACTTGTTGACTACTACCTTAGAAAAAAGATTGCGTCAAGAAGAATCGATCTAGATGTCATTAAGGATGTCGATCTCTATAAAATTGAGCCGTGGGATCTTCAAGAACTTTGCAAAATTGGCACGGAGGAACAGAACGAGTGGTATTTTTTTAGCCATAAAGACAAGAAATATCCCACCGGAACTCGCACCAATAGAGCTACGAAAGCAGGTTTTTGGAAGGCCACAGGGAGAGACAAGGCTATTTACTCTAAGCACATCTTGATTGGCATGAGAAAAACCTTGGTGTTTTATAAAGGTCGAGCACCAAATGGACAAAAGTCGGACTGGATCATGCATGAGTAT…	MYPRPYDCEDWYFFTRRNRKHRNGVRPNRATKCGFWKPTGVDAEICHKGRVVGHKRALDFYEGKHPRGKRTEWKMHEYRIHQKDALGSNVDGTDPMKLDEWVLCKIYKNTKGKKDNNQKDDDARGGHDYVNGEHVSFDPSRVRSSQPICSSSDQVQSDQSNMDLAPINGPQESTPSSSNLETKVPLNHLPTLITQPSSNLLSQKFEGNHTGLEAINGVSFGEPSSSSAVPMSANTDDYPTPEIPAEFGFLNDILRDDA*
mikado.Chr_03G1058.1	MlNAC037	ATGGGAGCGTTGTCAATGGAATCATTGCCGCTAGGGTTCAGGTTCAGGCCGACGGACGAGGAGCTCGTCAGTCATTACTTAAGGCTGAAAATCAACCGCAGGGATTCTCAGGTCCACGTCATCCCGGAAGTCGATGTCTGCAAGTGGGAGCCTTGGGATTTGCCTGATCTGTCTGTTATAAAGACGGATGATCCAGAGTGGTTCTTCTTCTGTCCTCGTGATAGAAAGTATCCAAACGGGCATCGGTCCAACAGGGCCACTGAAGCCGGCTACTGGAAGGCCACTGGTAAGGACCGCACCATAAAGTCTCGCAGGAATGGTGGATCCAACTCCCACTTGATTGGCATGAAGAAAACTCTGGTTTTCTACAGAGGTCGTGCCCCCAAGGGTGAGCGCACC…	MEEFIDSNNEEFLDSSKLPPGYVFKPTDEELVVDYLGNQVFNKPLPFNMIRSVDIYSYNPKQLSEMYKRGREKVQYFFTPRNKKYPRGKRPNRAACGGYWKATAADTKVYSKNRIVGHKRSLVFYEGNARSGNKTDWLMHEYTLEQQNTTRAPDDMKLDDWVLCKIYKKRSPKEKEEDGEEMEVLIHESQANIDGQPHCSQTTMIQEDRLSTSDEQLYCISHGQANVDGQQPHCGQTTVIHQDRLPNSERQLYCSSQGQVNVDDQQSYCNQTIVIHQDRFPNSNQQPYCISQGQANVDDPQSQFSQSTSIHQDQFPNSDQQLYCSSQGQANIDDQRPHCNQDIVIHQDKLQNSDQQLPPLPCDNDESLSPLLYSNLPPFW*
mikado.Chr_03G2826.1	MlNAC038	ATGATGGCAGGAGTTTCATATGTGGTGAAGGTGAAGGGAAAGGAATTAGATGACGACCGTGTCATGGATCTGCCTCCAGGTTTCAGATTTCATCCAACGGATGAGGAAATCATAACTTATTATCTTACACAGAAGATGATGAACCCAAGTTTCAGTGCAAAAGCACTAGGAGAAGTTGATCTCAATAAGTGCGAACCATGGGATTTACCAAAGAAAGCAAAGATGGGTGAGAAGGAATGGTACTTCTTCTGCCAGAGAGACAGAAAGTACCCCACCGGCATGAGGACGAATAGAGCAACGGAATCCGGGTACTGGAAGGCCACTGGAAAGGATAAGGAGATTTACAATAATAACAATATCAAGGGTGAAAAGGTTGATGGTGGCCGTCGTCGTATGATG…	MMAGVSYVVKVKGKELDDDRVMDLPPGFRFHPTDEEIITYYLTQKMMNPSFSAKALGEVDLNKCEPWDLPKKAKMGEKEWYFFCQRDRKYPTGMRTNRATESGYWKATGKDKEIYNNNNIKGEKVDGGRRRMMVGMKKTLVFYKGRAPRGEKTNWVMHEYRLEGKFAYYNFPKPSKDEWVVCRIFHKNTTVGGTRRISPVITTGGVTKMSPSFGDDDDDDDDDHDHGLLEYYCPDSQQLPPLMDPVPYSNQSRPTRSSFGTEDELIKGTNYYPTADDHKNSDSIFMYHGHQTLQFPNHHHQFFPFQDSQNIGNYGYLHQQRMGNSAVIPSFPGSNLKVTTDHGDDRHQIVQCKMEQQFSSNYQSMVTVSQEDTGLSTDMTTTTEISSSSLISKREAPAS…
mikado.Chr_03G3384.1	MlNAC039	ATGGGAGGGGCTTCCTTGCCACCAGGGTTTCGATTCCATCCAACTGATGAGGAATTAATTGGGTATTACCTAAAGAGGAAAGTCGAGGGACTAGAGATTGAACTTGAAGTTGTCCCCGTGATTGATTTGTACAAATTCGATCCATGGGAATTGCCAGAGAAATCATTCCTTCCAAAGCGTGACATGGAATGGTTCTTCTTCTGTCCCCGGGACAGGAAGTACCCAAATGGATCCCGCACAAATCGCGCTACAAGAGCTGGCTATTGGAAAGCCACGGGTAAAGACAGGAAGGTAGTATGTCAGTCCGTGGTGACCGGGTACAGAAAGACCCTAGTCTTCTACCGTGGACGAGCCCCGATGGGGGATCGAACAGACTGGGTAATGCACGAGTATCGTCTA…	MGEVNLPGLRFWPTDEEVVKCYLRKKARGEPMPGSFVIERDLYGEKSPWEILMNDNNIIDYRLPWQTFKSRDKNDRIKTDATIFVVTPLKKAGRGGGCDTSRRNGRSAGCGAWHGENGQEIIDVAGGHVIGYKKMFIFEVQNESVAREIEMGSLIQRHWIMHEYTLNDDRCPFAICKLMVDDFKKVKIAPKSRIRKKSVGVEIHEAAAMRPTQLAVAAVAKEVVMVSDSDKIYDCEYYTMRSKRIREEEEDNNHPQKRKKIHLLSEEASTSNHHVLPIDVHPVVAVPPAQQSPSITTTCGDDRLLKIPRLQLVEEETRFQEEVEELTTNQRVHNTNGDGDETGNGSLVIQQTTIEPSQPTNFLFDDDFGIDEYFNHLFDIDLYLDPDKVEELTEDPGVV…
mikado.Chr_04G100.1	MlNAC040	ATGAATGCTTTTTCACATGTTCCTCCTGGCTTCCGTTTCCATCCCACTGATGAAGAACTTGTTGACTACTACCTTAGGAGAAAGGTTACTTGCAGAAGGATTGACCTAGACGTCATTAAAGATGTTGATCTGTACAAAATTGAACCATGGGATCTCCAAGAATTATGCAGAATAGGAACAGAAGAGCAAAACGAGTGGTACTTTTTTAGCCACAAAGATAAGAAATATCCAACTGGAACTCGGACGAATAGGGCTACAACAGCAGGGTTTTGGAAAGCAACAGGAAGGGACAAGGCTATTTACTCCAAGCATGACTTAATAGGCATGAGGAAGACCTTGGTATTTTATAAAGGTCGGGCCCCAAATGGACAGAAATCAGATTGGATTATGCATGAGTAT…	MEMMGMAVLPLKSLPVGYRFRPTDEELINHYLRSKINGNEKAVSVIREVDVCKCEPWDLPDKSLIETADDEWFFFCPKDRKYQNGQRLNRATIKGYWKATGKDRSIKSLRGTAVIGMKKTLVFYTGRAPSGQRTNWVIHEYRATSKDLDGTKPGQGSFVLCKLIKKHDEKLDEKPDENAEDSIHEEGIVFSPNDSAPPIFSSNESPRAKIFDTTIHDVPFSVPVDAGEEVTVPPDFHLEKMLEMFRDPTLEQADGDGKIFSPLHTQMHVEFGSSYNWPNPSDMSNERKGVQLQYGTNEQDSKITEFLDSILVDSDEISWQSHDFGSESIAQGFFGEQFGVASDGNQSYDLFNGPEESSSNSNAVGGGDDTFGTGIVIRTRQSRYQPSSGIYELQGNAPR…
mikado.Chr_04G485.1	MlNAC041	ATGGAAAATTTTTCTGGACTTGGTAAGGAGGATGATCAGATGGAATTGCCACCCGGATTTCGATTCCACCCCACCGACGAAGAGTTGATCACACACTACTTATCCAAGAAGGTCGTTGACAGCAATTTCTCTTCTCGAGCTATTGGAGAGGTGGATTTGAACAAGGTTGAGCCTTGGGATTTGCCATGGAAAGCGAAAATGGGGGAAAAGGAGTGGTATTTTTTCTGTGTGAGGGACAAGAAATACCCAACTGGTTTGAGGACAAACAGGGCGACCGCTGCTGGTTACTGGAAAGCCACCGGAAAAGATAAGGAAATTTTCAGGGGAAAAGCTCTGGTGGGAATGAAGAAAACCTTGGTTTTCTACAAGGGCAGAGCTCCTAAAGGAGAGAAGACTAAT…	MNAFSHVPPGFRFHPTDEELVDYYLRRKVTCRRIDLDVIKDVDLYKIEPWDLQELCRIGTEEQNEWYFFSHKDKKYPTGTRTNRATTAGFWKATGRDKAIYSKHDLIGMRKTLVFYKGRAPNGQKSDWIMHEYRLETDENGTPQEEGWVVCRVFKKRLTTMRKVSEHDSPIWYDDQVSFMPEIDSPKQNSQPNLTNYHYHNHNPYPCKKELDMQYHIPHGHFRQLPLLESPKLLQTAPALSGNCMVPYGLNINHGSTLQSSSLTQEDQNLNSIYDNNNNCEQAVDQLTDWRVLDKFVASQLSQEDLPPKENDYPNSANIFHESDHHSNVLVQQLNKHEMGSEMASTSTSSCQMDLWK*
mikado.Chr_04G1189.1	MlNAC042	ATGGAGGAAACTCTTCCTCCAGGGTTCAGGTTTCATCCAACTGATGAAGAACTCATTACTCACTATTTAACTCACAAGGTCTCTGATGCTGGCTTCACATCAAAAGCCATTGCTGATGTTGACCTCAATAAGTGTGAGCCTTGGGACCTTCCAGGCAAAGCATCCATGGGAGTGAAGGAATGGTACTTCTTTAGCTTGAGAGATCGAAAATACCCAACGGGACTGAGAACCAACCGAGCGACCGAAGCAGGCTACTGGAAAACAACAGGAAAGGACAAGGAGATCTTCCGTGGTGGCATCTTGGTTGGAATGAAGAAAACCTTGGTCTTTTACAAAGGTAGAGCTCCCAAAGGTGAAAAAACCAACTGGGTTATGCATGAGTACAGGCTGGAATCCAAG…	MGHDLIAITPIPPPTTPPPTSLAPGFRFHPTDEELVQYYLKRKACGKHFRFEAVSEIDVYKSEPWELAGHSRLKSRDLEWYFFSPVDRKYGNGSRLNRATGKGYWKATGKDRPVRHKSQTIGMKKTLVFHSGRAPDGKRTNWVMHEYRLADEDLEKAGVAQDAFVLCRIFQKSGLGPPNGDRYAPFIEEEWDDDALLVVPGEEAGDDIINGEEAPVAGNELEQWYPLNAGPLLQETHSINKALLLPNGSRTASFVCKRERSEDCPLPCVNDADPIPLVQNKRSKHDDPNSSHANGSEDSTTTTHDLCISTTTAAATTTTTNFSSALLEFPLLESLEPKGNQNNLPTFDAANLEKSVPPGYLKFISNLENEILNVSMERETLKIEVMRAQAMINILQSRI…
mikado.Chr_04G1193.1	MlNAC043	ATGGAAATGATGGGGATGGCAGTCTTGCCCTTGAAGTCTCTGCCGGTAGGTTACCGATTTCGCCCGACGGATGAAGAGCTTATCAATCACTACCTGCGCTCGAAGATCAATGGCAATGAGAAGGCCGTCAGTGTTATTCGTGAGGTCGATGTCTGTAAATGCGAACCCTGGGATTTGCCTGATAAGTCACTGATAGAGACGGCCGACGATGAGTGGTTCTTCTTTTGTCCTAAAGATCGAAAGTATCAGAACGGGCAGCGATTGAACAGAGCGACTATTAAGGGTTACTGGAAGGCCACTGGTAAGGATAGGTCGATCAAGTCTCTCAGGGGAACGGCTGTGATTGGCATGAAGAAGACTTTAGTCTTCTATACTGGGCGTGCACCCAGTGGGCAGAGG…	MGLDRPSPTPASASLAPGFRFHPTDEELVRYYLKRKICGKPFRFDAISEIDIYKTEPWDLPGKSRLKSRDLEWYFFGVLDKKYGNGSKTNRATEKGYWKTTGKDRPVLHKSRTVGMKKTLVFHSGRAPRGERTNWVMHEYRLVDDELEKAGILQDAFVLCRVFQKSGSGPKNGEQYGAPFIEEEWEDDELVMVPGEYAAEEVVVGDDAYLDGNDLQQILDADVPAEDIPIPPSFYYGDYNTHVQEPVDFVDDAQKVLVDAGENYCPPELPDTQKLFELPVQNDTDTILVKHEYIGESSNTVNSVDADYLLDEPFLDASSNLEPVQEFLQISATSTNPPLNDGAFLETNDLSNPIEEDPSGFDMLEEYLAFFDADGDNSEYMTFDSSKMMGSENLVSDQT…
mikado.Chr_04G1399.1	MlNAC044	ATGGGTCATGATTTGATAGCAATAACCCCTATTCCGCCGCCTACGACTCCGCCTCCGACGTCACTTGCCCCAGGGTTCCGTTTTCATCCAACGGACGAGGAGTTGGTTCAGTACTACCTCAAGCGCAAGGCCTGTGGGAAGCACTTCAGATTCGAAGCCGTTTCCGAAATTGATGTTTACAAATCCGAGCCCTGGGAGCTTGCGGGTCATTCAAGGTTAAAGAGCCGAGACCTGGAGTGGTACTTCTTTAGCCCTGTAGACAGGAAGTATGGTAATGGATCTCGGTTGAATCGTGCAACTGGCAAAGGGTATTGGAAGGCCACTGGAAAGGATCGACCAGTACGTCATAAGAGCCAAACAATTGGGATGAAAAAAACACTCGTGTTTCATAGTGGTCGA…	MAWFRFLPTDEELIVDFLWKKEKGKEMEMGAGGGVPGLQEQQPLPLVERNIYGENRAPWQVLKEEGDDPWQVIRAWDKDKSRVKVIEKTIFVLTTLNKAKDSHKRIRRDAGCGTWHGETGVHEIFDLNGHLIGHKKMFTFVVPEDDPIFQGDSSNCNSMIHGHWIMHEYTLAGTTKRIATATGSVEYAICKIIFDETKCLKKLPPKTKKRKKGTTNDDDCVQQKRMCSVTATASAVMPTAATAAYAFENHVTPAATAVSSPPLQSSDVESLPPHLDDGFSSELEMLLQCGEPSYQFDYLFDWTILKYSQIGAGSGQSPAAVKPVPNAGPSGERVERPPGGPDIRERLSGAVEAFTRRNTFGGGLQGDHSMRKALRDMPSSKDVVTLLFALEELIHDLLP…
mikado.Chr_04G1554.1	MlNAC045	ATGGGTCTTGATCGGCCATCGCCAACGCCAGCATCAGCTTCGCTTGCTCCAGGGTTTCGGTTCCACCCGACCGATGAGGAACTGGTTAGGTACTACCTGAAGCGCAAGATCTGTGGCAAGCCCTTCCGTTTTGACGCCATCTCTGAGATCGACATCTACAAGACTGAGCCTTGGGACCTCCCAGGGAAGTCGAGGCTGAAGAGCAGGGACTTGGAATGGTACTTTTTTGGTGTACTAGATAAGAAGTACGGAAATGGGTCGAAGACAAACAGGGCTACTGAAAAAGGGTACTGGAAGACAACAGGGAAGGATAGGCCGGTCCTCCATAAGTCTCGGACGGTTGGGATGAAGAAAACACTTGTTTTTCATAGCGGTCGTGCTCCAAGGGGTGAGAGGACC…	MEETLPPGFRFHPTDEELITHYLTHKVSDAGFTSKAIADVDLNKCEPWDLPGKASMGVKEWYFFSLRDRKYPTGLRTNRATEAGYWKTTGKDKEIFRGGILVGMKKTLVFYKGRAPKGEKTNWVMHEYRLESKLSFKPTKEEWVVCRVFQKSTTVKRPAQQTPSSQPSLDSPCDTNTNESPFGDIELPNLNTIASSSSNNVSLQNYNTDFINTNLNMNLNMNWPAAAREVPNTLPPLSWPSSLLGGSNLSSVNALLLRALQLRNNHSNYSSFMPQGSISQFGITDLSSNFGASSSRVLDNSMQQQQQPQLQEQPFNLDSIW*
mikado.Chr_04G2366.1	MlNAC046	ATGGCTTGGTTTCGCTTTTTGCCGACTGATGAAGAATTGATAGTTGACTTTCTGTGGAAGAAGGAGAAGGGGAAGGAGATGGAGATGGGTGCTGGTGGTGGTGTTCCTGGTCTGCAGGAGCAGCAGCCACTGCCACTGGTGGAGAGAAATATTTACGGCGAGAACAGAGCGCCCTGGCAGGTTTTGAAGGAGGAGGGCGATGATCCGTGGCAGGTGATCAGAGCCTGGGATAAGGATAAAAGCAGAGTGAAGGTGATAGAGAAGACCATCTTCGTGCTTACAACATTGAACAAGGCCAAAGATTCGCACAAACGTATTCGCAGAGATGCTGGTTGCGGTACATGGCACGGCGAAACTGGGGTGCATGAAATTTTTGACCTTAATGGTCATCTCATTGGC…	MENFSGLGKEDDQMELPPGFRFHPTDEELITHYLSKKVVDSNFSSRAIGEVDLNKVEPWDLPWKAKMGEKEWYFFCVRDKKYPTGLRTNRATAAGYWKATGKDKEIFRGKALVGMKKTLVFYKGRAPKGEKTNWVMHEYRLEGKFSLQNLPKAAKNECVICRVFQKSSGGKKVPISGLVRLSSVGNELGPVLPPLMDSSPYAGSAKLAVSESVHVSCFSNQVDIPKNQQEMIDYINNPLFASTLNPSDNFPRISLPNSFYPIQGPQIPGNLQHPGSVSIQDQAVLRGFLENYGPNLKQSLKTENDMNVDFSSVVSNLEMGRRQFGVQEALPASIGQMEIDYLWNY*
mikado.Chr_04G3058.1	MlNAC047	ATGAACAAGCTCAGTTTTGTCCAACATGGAGCCGCAAAACTGCCTCCAGGATTCCGATTTCAGCCTACAGATGAAGAGATTGTCTTTCAGTACCTGTTGCGCAAAATATCTTCCCAACCTCTGCCTGCTTCAGTCGTCCCCGAAATAATCAGTATTTGCAAATATGATCCTTGGGATCTGCCAGGAGATGCAGCTGAGGAGGACAGATACTTCTTCGCCAAGAAAGAAGCAAAGTATCAGACCGGAAGCAGAAGTAACAGGACGACCAGCTCTGGGTACTGGAAGGCAACGGGGTCAGACAAAAGGATTACTAGTCCAAGAATAACAGATAAAATGGGGATGAGGAAGACTCTTGTTTTCCACAGAGGCAAGCCTCCGAATGGATCCAGAACTGATTGG…	MNKLSFVQHGAAKLPPGFRFQPTDEEIVFQYLLRKISSQPLPASVVPEIISICKYDPWDLPGDAAEEDRYFFAKKEAKYQTGSRSNRTTSSGYWKATGSDKRITSPRITDKMGMRKTLVFHRGKPPNGSRTDWIMHEYRLVDSATQTTMVQTGSWVLCHMFLRKRSVENEDDQRVRNLGVAQLMRGLNDLGPSTSSTSSCGSSITSHEVNSSGIDHEETSGSPWL*
mikado.Chr_05G380.1	MlNAC048	ATGTGTGTCTGTGGTGGTGTTTCTTTGGTTCAGTTTGGAGAAGTGGAGGAAACAAAAGCGAGAAAGAACCCAGCTTGGGATGGGGATAAGAGCCAAACAAGAGAGATGACATGGTGTAATGATTCCCAACATGAAAGGCCAATCCAAATAATCTCACCTTCTTCCAAAGAAAGCAGTGTTATAACATGCCCCGCATGTGGCCACAACATAGAATTACTAGAGCAGGCGGGAATTCAAGATTTGCCTGGGCTACCAGCTGGAGTGAAGTTTGATCCTTCTGACCAAGAAATTCTCGAGCATTTGGAGGCCAAAGTGTTGCCTGATACCCGAAAGCTTCACCCTTTGATTGATGAATTTATTCCTACTCTTGAAGGAGAAAATGGAATTTGCTACACTCAC…	MSTPILPPGFRFHPTDEELITHYLKKKVSSPSCPIVSIVAEIDLYKFDPWDLPDMALFGESEWFFFTPRDRKYPNGARPNRAAASGYWKATGTDKPIISSYGSQCAGVKKALVFYKGRPTTGIKTDWMMYEYRLLDENSHSMRARGSMRLDDWVLCRVRQKTNLPIQRKESLGSDYNRSSLPDQVANLGPFEEKDIMEKMNYLKDSHDQYSSSVAPHQEGGEELVVDEVVDSQRQGGSSSYNYSDHLLFDTYPEIQSPTFISMTAALQTIKRVLSIGALDEQVPIPPKKRLCSLNYSNLDKSGIFQISSN*
mikado.Chr_05G382.1	MlNAC049	ATGGAGAAGGTCAACTTTGTTAAGAATGGTGTGCTGAGATTGCCACCTGGATTCCGGTTCCACCCAACGGACGAAGAGCTCGTAGTTCAGTACCTGAAACGCAAGGTCTTCTCCTGCCCCTTGCCCGCTTCAATCATCCCCGAATTTGATGTCTGCAAATCTGACCCTTGGGACTTGCCAGGTGACAAGGAGCAAGAGAGGTACTTTTTCAGCACTAGGGAAGCCAAGTACCCAAATGGGAACAGGTCCAATAGAGCAACTGGTTCTGGGTATTGGAAGGCCACTGGAGTCGACAAGCAAATTGTGACTTGTAGGAGCAACCAAGTTGCGGGGATGAAGAAAACCCTGGTTTTTTACAGAGGAAAACCGCCTCATGGTTCTAGGACTGATTGGATCATG…	MCVCGGVSLVQFGEVEETKARKNPAWDGDKSQTREMTWCNDSQHERPIQIISPSSKESSVITCPACGHNIELLEQAGIQDLPGLPAGVKFDPSDQEILEHLEAKVLPDTRKLHPLIDEFIPTLEGENGICYTHPEKLPGVTKDGLIRHFFHRPSKAYTTGTRKRRKVHTDADGGETRWHKTGKTRPVFASGNGAVIRGFKKILVLYTNYGRQRKPEKTNWVMHQYHLGNNEEEKDGELVVSKVFYQTQPRQCGSTFKDSPINTTSIGSPSGDDYPIIKNTGYVEYYNNISPLVSYGIGSQNRESSPQLIPKLVLKGDGSSFVHLNNNAGKGKVLERK*
mikado.Chr_05G909.1	MlNAC050	ATGGAAAGTGAGAAAATGGATGAGATAATGTTGCCAGGGTTTAGGTTTCATCCAACTGACGAAGAACTAGTTGGTTTTTATCTAAAGAGGAAGGTTCAGCAGAGACCTCTCTCCGTTGAACTCATCAAACAACTGGACATCTACAAATACGATCCATGGGATCTCCCAAAGTTGGCATCATTGACCGGGGAAAAAGAATGGTATTTCTACTGTAGGAGGGACAGGAAGTATAGAAACAGCACAAGGCCGAATCGGGTCACTAGAGCCGGGTTCTGGAAAGCCACTGGAACTGACCGACCCATCTATTCTTCTCACTCTCAAGGTTCGAAGTGCATTATTGGATTGAAGAAGTCTCTTGTTTTCTACAGAGGTAGAGCTTCAAAGGGGACCAAAACTGAC…	MEKVNFVKNGVLRLPPGFRFHPTDEELVVQYLKRKVFSCPLPASIIPEFDVCKSDPWDLPGDKEQERYFFSTREAKYPNGNRSNRATGSGYWKATGVDKQIVTCRSNQVAGMKKTLVFYRGKPPHGSRTDWIMHEYRLVGADETTTPPQKKDSTQSSVENWVLCRIFLKKRSTKNDNEAARTSGNPRPVFHDFMAKERIDLNVASASLSSSSGSSGITEVSCHDQPDDHEESSSCNSTFTPFRRTY*
mikado.Chr_05G1270.1	MlNAC051	ATGACATGGTCCAATGACTCCCAAGACCAAAGGCTTACCCAAATAATCTCATCTTCTTCCCAAGAAAATTGTGTTATTGATTCACAAACTGATGAAACTCATCGATTTATTACATGCCCTTCTTGTGGCCATAGCATAGAATTACAAGATCAGGCTGGAATTCAGGATTTGCCGGGGCTTCCAGCTGGGGTGAAGTTTGATCCCTCAGACCAAGAAATTCTTGAACATTTAGAGAGTAAGGTGTCCGCTAATGCCCACAACCTTCATCCTCTAATTGATGAGTTTATTCCTACCCTTGAGGGCGAGAATGGAATTTGCTCTACGCACCCAGAGAAACTACCAGGGGTAAGCAAAGACGGCCAAATCCGCCACTTCTTTCACCGGCCTTCAAAGGCATAC…	MESEKMDEIMLPGFRFHPTDEELVGFYLKRKVQQRPLSVELIKQLDIYKYDPWDLPKLASLTGEKEWYFYCRRDRKYRNSTRPNRVTRAGFWKATGTDRPIYSSHSQGSKCIIGLKKSLVFYRGRASKGTKTDWMMHEFRLPSLTTDSVLQKRIFKKPNSAAQRAVSQSWFPPLPEEPTSEQLVFTQVPHSTQLVNTSEIYSSLTAKSSGSARTQFISCCKNELQHHHHPHHLQQQSRIKTPPGPPQVSISTPDLSANYPLFEASSGPSSKCTVDASSSSIFGDFFDKPSDQNMGLISSGLEERHCNSYGFTMNATALPADHQEILMQAIHGEDRVLWIKGKDPIAPHTNLDDQWGTRVSDDDDDSWKSNFLWDFSPCPTELMSTSYSTTNQCYT*
mikado.Chr_05G1301.1	MlNAC052	ATGACTGGACAAGCATGGTTGGTTGACAGTAACAGAATTGCAACAAAAATCAAGAATGCATCTGGTTTGTGTGATCCTGGAGGAGTCAACTGGAAAAGCAATCCAACTAGATCTTGCCCTAATTGCAAGTATACCATTGACAACACAGATGTGACTCAAGACTGGCCAGGATTGCCCAGAGGTGTGAAATTTGATCCATCTGATCAAGAGATTATATGGCACTTACTTGGAAAAGTCAGCGTTGGGAGTATGACATCCCATCCTTTTATTGACGCGTTTATTCCAACTGTGAATGAAGAAGATGGAATTTGTTATACCCATCCACAGAATTTGCCAGGTGTTAAGCAAGATGGAGGTGTTTCTCACTTCTTTCATAGAGCAGTCAAGGCTTATAATACT…	MAGENSSELPPGFRFHPTDEELIMYYLRNQATSRPCPVSIIPEIDIYKFDPWELPDKAEFGENEWYFFSPRDRKYPNGVRPNRAAVSGYWKATGTDKAIYSGSKYVGVKKALVFYKGKPPKGVKTDWIMHEYRLSDSARRQTNKQQNGSMRLDDWVLCRIYKKKNMGRAVDQQKADDYSSTAAQTVASNDEDASNDSYRQMLMKFPRTGSLSNLWELEYCLGSSLPQLLSDNSAYNPSFDYNNHQSVSMDINGGNGGALGMERIQQLGVQLPYQYTDSLKLQANNNHGSSSLVNQPIFVNPNMYQFH*
mikado.Chr_05G1568.1	MlNAC053	ATGGCAGGAGAAAACAGCTCAGAGCTCCCCCCTGGCTTTAGATTCCACCCAACTGATGAGGAGCTAATCATGTACTACCTCAGAAACCAGGCCACCTCAAGGCCATGCCCTGTTTCAATCATCCCAGAGATTGATATCTACAAATTCGATCCCTGGGAATTGCCCGATAAGGCAGAGTTTGGAGAAAACGAATGGTACTTCTTTAGCCCGCGGGACCGGAAGTACCCGAATGGGGTCCGACCCAATAGAGCAGCCGTGTCCGGGTACTGGAAGGCGACCGGGACAGACAAGGCCATCTACAGTGGATCTAAATATGTGGGTGTGAAGAAAGCTCTCGTTTTCTACAAGGGCAAGCCGCCAAAGGGTGTGAAAACTGATTGGATTATGCATGAATACAGA…	MTGQAWLVDSNRIATKIKNASGLCDPGGVNWKSNPTRSCPNCKYTIDNTDVTQDWPGLPRGVKFDPSDQEIIWHLLGKVSVGSMTSHPFIDAFIPTVNEEDGICYTHPQNLPGVKQDGGVSHFFHRAVKAYNTGTRKRRKIHGDNFGDVRWHKTGRTKPVILDGVQKGCKKIMVLYLTPVRGGKAEKTNWVMHQYHLGTGEDEKEGEYVISKVFYQQQQAKPVENFEQDLTIGTAAVITKVDPITPYPVTCELPTIESGFTDSDPGQEPTISIANPPSAQPQLQQMGHAEDEVKVVCGEPDEDSLTAENHVDITADNNDNLTGEEDPKWWDSDSQNLLDSQQLVEGLSLCDDLLRSQSPVRDENENGGLKGCLSDYARLGPEHLKKDLEECQNLDFDPA…
mikado.Chr_05G2645.1	MlNAC054	ATGGAGAGCACAGATTCGTCGTCCGGTTCGCAACACCCTCAGCTCCCGCCGGGCTTCCGGTTCCACCCCACCGACGAGGAGCTCGTCGTTCACTACCTCAAGAGAAAGGTTGCCTCGGCTCCCTTGCCGGTGGCTATCATAGCCGAGGTTGATCTCTACAAGTTTGATCCATGGGAGCTACCAAGTAAGGCCACTTTCGGTGAACAAGAGTGGTACTTTTTCAGCCCAAGAGATCGCAAGTACCCAAATGGCGCTAGGCCTAACCGAGCTGCCACTTCCGGCTACTGGAAAGCTACCGGAACTGACAAGCCGATCTTAACATCCAACGGAACACACAAGGTTGGGGTGAAGAAGGCCCTCGTCTTCTACGGCGGAAAGCCCCCAAAAGGGATCAAAACC…	MESTDSSSGSQHPQLPPGFRFHPTDEELVVHYLKRKVASAPLPVAIIAEVDLYKFDPWELPSKATFGEQEWYFFSPRDRKYPNGARPNRAATSGYWKATGTDKPILTSNGTHKVGVKKALVFYGGKPPKGIKTNWIMHEYRLVDNNSTTRPPGIDPTKKGSLRLDDWVLCRIYKKNNGNRAMERDKDELMEDHHMLIVSASTLMDGQGNQKLVPPPPPSSKAANYGALLEHEENFFEGILTAAGGMQHLACPSSKTDVSMVDTTCPQARPTLPPPHHQYWTDSGSLGSPSAASKRFHDDHHNNSSTAATTDGNSSSFVSLLNQLPQGAASFHPNSIVGSLGEGVLRQPYQLPGMNWNL*
mikado.Chr_05G2782.1	MlNAC055	ATGTCTAGCCCAATTCTGCCACCGGGGTTCAGGTTTCATCCCACAGATGAAGAACTCATCATCCACTATTTGAAGAAGAAGGTCTCTTCACCCTCCACCTCTACTCCTCTAGTCTCTGTCATTGCCGATATCGATCTCTACAAGTTCAATCCATGGGAACTTCCTGGCAAGGCCTCGTTTGGTGATGATGAGTGGTTTTTCTTCACCCCGAGGGATAGGAAGTACCCAAATGGAGCTCGTCCAAACAGGACAGCAGGATTGGGGTACTGGAAAGCCACTGGAACCGATAAGCCTATTCTCAACTCTAGTGGGTTGCAGTGTATTGGAGTGAAGAAGGCTTTGGTCTTCTATGAAGGTCGTCCTCCCAAGGGGATGAAGACTGATTGGGTGATGCACGAG…	MTWSNDSQDQRLTQIISSSSQENCVIDSQTDETHRFITCPSCGHSIELQDQAGIQDLPGLPAGVKFDPSDQEILEHLESKVSANAHNLHPLIDEFIPTLEGENGICSTHPEKLPGVSKDGQIRHFFHRPSKAYTTGTRKRRKVHTDADGGETRWHKTGKTRPVLINGTAKGFKKILVLYTNYGRQRKPEKTNWVMHQYHLGNNEEEKDGELVVSKVFYQTQPRQCGSSAQNSLSQKYSRGQIGQESAAMECYNPILISYDMGMETSESSPQLIPNLVLQGDGSSFIHLPTNNIASKGRVLERK*
mikado.Chr_05G2785.1	MlNAC056	ATGTCAACTCCTATTCTCCCTCCAGGATTTAGGTTCCATCCCACAGACGAGGAGCTTATAACTCATTATCTGAAGAAAAAGGTCTCATCTCCTTCGTGTCCCATAGTTTCCATTGTAGCCGAGATTGATCTCTACAAGTTCGACCCCTGGGACCTTCCTGACATGGCCTTATTTGGTGAGAGTGAGTGGTTCTTCTTTACCCCGAGAGACCGGAAATATCCGAACGGAGCTCGCCCTAACCGAGCGGCTGCGTCTGGCTATTGGAAAGCCACCGGAACCGACAAACCGATAATTTCCTCTTATGGTTCGCAGTGTGCTGGGGTGAAGAAAGCCCTTGTCTTCTACAAGGGCCGCCCCACTACGGGCATAAAAACCGACTGGATGATGTATGAGTATAGG…	MSQAKQEIIDIYKDFSCLEAGPPLTGSSDTRQELHVMEKRTEFHPTDEELITHYLKKKVSSPTSPLVSIIAEIDLYKFNPWDLPDKALFGESEWFFYSPRDRKFPNGARPNRAAASGYWKATGTDKPILSSYGSQCVGVKKALVFYKGRPPKGIKTDWMMYEYRLLVESHHSTRIRGSMRLDDWVLCRVQQKSNMPIPRKDVKESNNRSLLPYHQIDHLGPFEERDIMEKMNYLKDSELVPQEGEVVDELQGGFSERLIFGLNSEIQSPTILSMKAALETIKRVLSVGGALDEQVHHHPISPNKKESAMYNNHS*
mikado.Chr_05G2786.1	MlNAC057	ATGAATCTATGCGTTAACGGCCAATCCCAGGTACCTCCGGGTTTTCGATTTCATCCGACGGAAGAGGAGCTTCTTCAGTACTATTTGAGGAAGCAAGTGGCGCAGGAGAAAATAGACCTCGATGTGATTCCCTATGTTGACCTCAACAAGCTTGAACCATGGGATATTCAAGAGAAGTGCAAAATAGGCTCCACGCCACAAAACGAATGGTATTTCTTCAATCAGAAAGACAAGAAATACCCGACGGGTACTCGGACAAATCGTGCGACGGAGGCTGGCTTCTGGAAAGCCACTGGTCGGGACAAGGTCGTACTCAACAATGTGGGGAGGATTGGAATGCGAAAGACTCTAGTCTTCTACATCGGACGAGCGCCTTGTGGACAAAAATCCGATTGGATT…	MSSPILPPGFRFHPTDEELIIHYLKKKVSSPSTSTPLVSVIADIDLYKFNPWELPGKASFGDDEWFFFTPRDRKYPNGARPNRTAGLGYWKATGTDKPILNSSGLQCIGVKKALVFYEGRPPKGMKTDWVMHEYRLLDDTRPIPRLRGSMRLDDWVLCRVRQKSNIPQQIGEHSEDNSSVTTNSTPQFNFQFPNRKNDFFSSIDYSLYEKIKENPEEAAPGEPLQQNGCINFQLGGSSTKSTAANTASSAETPSSNEEILVSPAAKDVFKSLKRNISVASFGEEFPFSSSKRLHSFPPEIMEDTSIFQICYLANCV*
mikado.Chr_05G3058.1	MlNAC058	ATGTCACAAGCAAAGCAAGAGATTATAGACATATACAAAGACTTTAGCTGTCTGGAGGCTGGACCACCCCTAACCGGTTCTTCAGATACACGACAAGAACTACATGTCATGGAGAAAAGGACGGAGTTCCATCCCACTGACGAGGAACTAATTACCCATTATCTGAAGAAGAAAGTCTCTTCTCCTACAAGTCCTTTAGTTTCCATAATAGCTGAGATTGATCTCTACAAGTTCAATCCTTGGGACCTTCCAGACAAGGCCTTGTTTGGGGAGAGTGAGTGGTTCTTCTATAGCCCAAGAGACAGGAAGTTCCCAAATGGTGCTCGGCCAAACAGGGCAGCTGCTTCTGGGTACTGGAAAGCCACTGGAACTGACAAGCCCATCCTTTCGTCTTATGGA…	MNLCVNGQSQVPPGFRFHPTEEELLQYYLRKQVAQEKIDLDVIPYVDLNKLEPWDIQEKCKIGSTPQNEWYFFNQKDKKYPTGTRTNRATEAGFWKATGRDKVVLNNVGRIGMRKTLVFYIGRAPCGQKSDWIMYEYRLDGDSSNANAGGNSEEPKGEDGWVVCRLFRKKNLCKPQPNPKTSSSSTDWWIDQIQNSRDDGDLEQILRCIVKPNCKQESETSTITNITDTSNKNMINAQSSIFNNAFANTPFNDLECGLGFTGIESSSQDSFTDHPKDELDRWLGLDQLVASKFSGEILKASGRPSFYDQCGEVSGSEVDEWSFV*
mikado.Chr_06G1467.1	MlNAC059	ATGCGGTTGTCCGTTAATAAGAAAACAGTTAGTGGCAAAAAGGTTCGGTGTACTATAGGCCCTCATAACGAAGAGAGGTGGCTTATTGACTGCAAAGGAAGCACAACGAAATTGAAAAACGCTGGTCTATCACATGCGTATCAAATTGAGGACTCTGGAACAATTCGTGAATGCCCAATTTGCCATTCCCAGATTGATAATCGCAATGAGTCTCATGAATGGCCCGGATTTCCTGCTGGTCTGAAGTTTGATCCATCTGACAAAGAGCTCATACAACATTTAGCTGCAAAGTGTGGACTGGGAAATTCAGAACCACACAAGTTTATTGATGAGTTCATCCCAACTGTTGACCACATAGAAGGAATATGCTATACCCATCCAGAAAATCTTCCTGGTGTC…	MTSSSSQLELPPGFRFHPTDEELVMHYLCRKCATQSIAVPIIAEIDLYKFDPWQLPGMAKYGEKEWYFFSPRDRKYPNGSRPNRAAGTGYWKATGADKPIGRPKAVGIKKALVFYAGKAPRGIKTNWIMHEYRLANVDRSAGKRNNNLRLDDWVLCRIYNKKGTVEKHQIMADRKLVKYPEMEDQKPRILSSYSAMMPPPPQPQQHQHHQTMVNDLLHFEASDSSMPRLHTDSSGSEYTASPEFSTFEKEVQSELKWINDLDKSYDFQFNDMDVFTDDPFAPQLQFQQDPLYPFQDMFIEKPF*
mikado.Chr_06G1812.1	MlNAC060	ATGGCACCTGTTTCATTGCCTCCTGGCTTCCGATTCCATCCCACGGATGAGGAACTCGTTGCTTACTACCTCAAGAGAAAGATCAATGGGCATAAGATTGAACTCGAGATTATTCCTGAAGTTGATCTTTACAAGTGTGAGCCTTGGGACTTACCAGGAAAGTCACTTTTGCCAAGTAAGGATCTAGAGTGGTATTTCTTTAGCCCTCGAGACCGGAAATACCCAAATGGTTCAAGGACAAATCGGGCAACTAAAGCTGGCTACTGGAAGGCAACAGGGAAGGATAGAAAAGTGAACTCTCAGATGAGGGCTGTGGGGATGAAGAAGACCCTAGTTTACTATAGAGGGAGAGCACCCCATGGCCTACGAACTGATTGGGTCATGCACGAATACCGCTTG…	MSDVDVGGGIHIEEDGFIIGGVKYAYKYYYDYDQVSDPDYFPPGYKFRPSDEDLLDVYLRKKVLHEPLPLDRIKDVHLYHHNPEYLAASYQPVGENEWYFFTPRDRKYLNGRRPSRAAGDGYWKATGIDKKVEMRGRIIGSKKALVFYLGKPPNGKKTSWMMHEYVSIHAPSRIKTHANDMRLDDWVLCKIYKSDRAKKDKDANDQDEPSSLPEECFPPVGYDDAPGYGDGVQPYFQNGVPQIPPQNCDTSLQNCDMASALHYEQQLQVVNYEAQSAGGLPPLPHSSEICFTPNNLEDPCLRVQDNFCSFSDLENYDFSKFDASNLFYNMEPEPESSANSDRPK*
mikado.Chr_06G2220.1	MlNAC061	ATGGAAAAAGTTTCAGGTCTTTCAGGGGAAGATGAGAAAATTGAGTTGCCTGCTGGTTTTCGGTTCCACCCAACTGATGAAGAGCTCATCACTCACTACCTATCCCCCAAGGTTATTGACAGCTACTTCTGTGCTAGAGCCATTGGAGAGGTCGATTTGAACAAGGTTGAGCCTTGGGATTTGCCTTGGAGAGCAAAAATGGGTGAAAGAGAGTGGTATTTTTTCTGCGTCAGAGACAGGAAGTACCCAACTGGTCTGAGGACAAACAGAGCTACTGAAGCTGGTTATTGGAAGGCAACAGGGAAAGACAAGGAGATTTACAGGGTTAAAACCCTGGTTGGAATGAAGAAAACTTTGGTTTTCTACAAAGGGAGAGCTCCAAAAGGAGTAAAAACCAAC…	MAPVSLPPGFRFHPTDEELVAYYLKRKINGHKIELEIIPEVDLYKCEPWDLPGKSLLPSKDLEWYFFSPRDRKYPNGSRTNRATKAGYWKATGKDRKVNSQMRAVGMKKTLVYYRGRAPHGLRTDWVMHEYRLEERECENPSGLQDAYALCRVFKKTATIPKIGEQCVASASNQMSSDQSSGIDLYSEGRCEDLDSSDYQMPMDTCSPGIIHNSNSLNTQAESDENWMRYLSEDAFNFTNPSFPNYGSISHPPSKVDIALECARLQQRFSLPPLEVQDFSQGGFVDCTKIPESYSIHANTNDQQDILQEILSVAQASQELINNQDKWGGSYAPAGDDFSFQPHANQIHYPSGSSSSRFVEKSWEDLNTRSMEIGGFDEEIKADQRTAENLRWVGMSSKD…
mikado.Chr_06G2434.1	MlNAC062	ATGGACACCATGGAATCCTGCGTCCCACCCGGATTCCGGTTTCATCCAACGGATGAGGAGCTCGTAGGGTACTATCTGAAGAAGAAGGTTGCTTCCCAGAAGATTGATCTTGATGTTATTAGAGACATTGATCTTTATAGGATTGAACCATGGGATCTCCAAGATAGGTGCCGAATTGGATATGAAGAACAAAACGAGTGGTATTTCTTCAGCCACAAGGACAAGAAGTATCCTACGGGGACGAGGACAAACAGGGCGACCATGGCCGGGTTTTGGAAGGCCACCGGACGAGACAAGGCAGTGTATGATAAGTCGAAGCTCATCGGAATGAGAAAAACCCTCGTCTTCTACAAAGGAAGGGCCCCAAATGGGCAGAAAACTGACTGGATCATGCATGAG…	MDTMESCVPPGFRFHPTDEELVGYYLKKKVASQKIDLDVIRDIDLYRIEPWDLQDRCRIGYEEQNEWYFFSHKDKKYPTGTRTNRATMAGFWKATGRDKAVYDKSKLIGMRKTLVFYKGRAPNGQKTDWIMHEYRLESEENGPPQEEGWVVCRAFRKRTTGQTKSSTEGWDSTYFYDEPSTGGSSVVDPIDHYVTRQPQSYLVQNLMCKQEIEADSLNFMHSDDQFVQLPQLESPSLPLIRRPSPLSVSLASENNEEDEPIRGFNHNNINNNNKKVTDWRALDKFVASQLSQEDRYENDHVGVLPCFGDVHNNSDMGSLLLLQSGREEAAASKFNGFLGSSSDCDIGICIFDK*
mikado.Chr_06G3201.1	MlNAC063	ATGGAGAAGCAAAACTTTGTTAGAGATGGAGCTGAAATGAAACTTCCGGTGGGGTTTCGGTTCCACCCCACTGATGAAGAGCTCATCGTTCATTACCTGAAGCGCAAAGTCTACTCTCTTCCCTTGCCTGCCTCAATCATCCCTGAGGTTGATCAACTTTTCCAGACCAATCCTTGGGACTTGCCTGGTGATTCGAAAGAGAAAAGATATTTCTTCTGTAAAAGAAAAAGAAACGTGAACAAATGCTGCTACGGAGTCACGGAGTCTGGTTACTGGAAAGGTACGGGAGGCAAAGAAAAGTATGTTTTGGCTGCTGCTGGAAGCAACCGATTGCCAGTTGTTGTTGGGGTGAAAAAATCCCTAATTTTCTGCCAAAGGAAACGTCCCCGCGGGTTACCG…	MEKVSGLSGEDEKIELPAGFRFHPTDEELITHYLSPKVIDSYFCARAIGEVDLNKVEPWDLPWRAKMGEREWYFFCVRDRKYPTGLRTNRATEAGYWKATGKDKEIYRVKTLVGMKKTLVFYKGRAPKGVKTNWVMHEYRLEGKYSLYNLPKTAKDEWVICRIFRKSSGGKKTHISGLVRMNAYGDELETSNLPPLMDCSAQDDQTRATAADTSHVTCFSDPLEEEKPQEVDMVDTFNNPSSSKPPDISPASLLFPKVSVSDSFFSTQFLPNNENSLYPDSILFQDHSILRFLLQENGPNMKSYSKAEFSPETGMSSDISSVFPNHEMGQRSFDDQDDPITSAGPVDLDCLWNY*
mikado.Chr_06G3236.1	MlNAC064	ATGTCTGATGTGGATGTTGGCGGTGGAATTCATATTGAAGAAGACGGATTCATTATCGGCGGAGTGAAGTACGCGTACAAGTACTACTACGATTACGACCAAGTAAGTGATCCCGATTATTTCCCACCGGGGTATAAGTTTCGGCCTTCCGACGAAGATCTTTTGGACGTCTACTTGAGGAAGAAGGTTTTGCATGAACCTTTACCACTTGACAGGATCAAGGACGTTCATCTTTATCACCACAATCCAGAATACCTAGCAGCAAGCTACCAACCAGTTGGGGAAAATGAATGGTATTTCTTCACACCAAGGGACAGAAAATATCTTAATGGGCGTCGACCAAGTAGAGCAGCAGGCGATGGTTATTGGAAGGCCACCGGAATCGATAAGAAAGTAGAG…	MDEKTDADKIDDLMLPGFRFHPTDEELVGFYLKRKIQQRSLPIELIKQVNIYKYDPWDLPKLSCSVEKEWYFYCPRDRKYRNSARPNRVTGTGFWKATGTDRPIYSSDGTKCIGLKKSLVFYRGRASKGVKTDWMMHEFRLPSISDSVPTKKILDKKLPANDSWAICRIFKKTNSMTQRAVSHSWVSLIPETTASDLFNQGAHSTHFSSETISCTTETRSSIQLLSNNDLHRATTANFSALDTLSYKTMNPTVPKSSPFPVPNDDLPTGFMFSPFEMSGPTAKNTVDVASTFFNPPSALIGDVTNTSESNDFEESQQQLNGFSISSPQDMQGSIGTGEDDMGLEKNPSAVHVNNQWANIRSIGFPFSLPLNHSDAWKPNLPWDSPPCPTEMSTTYSPNN…
mikado.Chr_06G3431.1	MlNAC065	ATGGATGAGAAGACTGATGCAGATAAGATAGATGATCTCATGTTACCGGGGTTTAGATTTCATCCAACAGATGAGGAGCTTGTTGGGTTCTATCTGAAGAGGAAGATTCAGCAGCGATCTCTTCCAATTGAGCTAATTAAGCAAGTGAACATCTACAAATATGATCCATGGGATCTTCCAAAGCTGTCATGCTCGGTAGAGAAAGAGTGGTACTTCTACTGCCCAAGGGACCGCAAATACAGGAACAGTGCACGACCAAACCGTGTCACAGGAACTGGTTTTTGGAAAGCCACTGGAACGGACAGGCCAATTTACTCTTCTGATGGCACCAAGTGCATTGGATTGAAGAAGTCCCTGGTGTTTTATAGGGGCAGAGCTTCCAAAGGAGTCAAAACGGAT…	MRLSVNKKTVSGKKVRCTIGPHNEERWLIDCKGSTTKLKNAGLSHAYQIEDSGTIRECPICHSQIDNRNESHEWPGFPAGLKFDPSDKELIQHLAAKCGLGNSEPHKFIDEFIPTVDHIEGICYTHPENLPGVKKDGSSVHFFHRTINAYATGQRKRRRIHNEHSLVEVDVRWHKTGKTKPVMENGVQKGCKKIMVLYRTSKKGSKAGKSNWVMHQYHLGIDEDEVQGQYVVSKIFYQQQKKGDNLETSSNVIKDSDEETVQTGPHTPTTNTPNHPWTGKSVSCDDVTDDNAPKSSPEFKDELEVPTWLAGKSQAVDGSTGADGSFLCDEIYNSCAGLDDLTNDVTEGDGNVPACGIADLESLEMDTPPDFELPDLQFSSQDSILGWLD*
mikado.Chr_06G3569.1	MlNAC066	ATGACGAGCAGTAGCAGTCAGTTGGAGTTACCGCCCGGGTTCAGATTTCATCCGACGGATGAGGAGCTTGTGATGCACTACTTGTGCCGTAAATGTGCGACGCAGTCGATTGCTGTCCCCATTATTGCTGAGATTGATCTCTACAAGTTTGATCCATGGCAACTACCAGGCATGGCTAAGTATGGTGAAAAGGAATGGTACTTTTTCTCCCCAAGAGACCGGAAATATCCCAACGGTTCAAGGCCGAACCGGGCGGCTGGAACTGGGTACTGGAAGGCAACCGGTGCAGACAAGCCGATTGGGCGGCCCAAGGCCGTGGGAATAAAGAAGGCTCTTGTTTTCTATGCCGGAAAAGCCCCCAGAGGGATCAAGACTAATTGGATTATGCACGAGTACCGC…	MEKQNFVRDGAEMKLPVGFRFHPTDEELIVHYLKRKVYSLPLPASIIPEVDQLFQTNPWDLPGDSKEKRYFFCKRKRNVNKCCYGVTESGYWKGTGGKEKYVLAAAGSNRLPVVVGVKKSLIFCQRKRPRGLPLKSTQWVMHEYSLVGSQFQTSPYSTQQLQKFKMETEADWVVCRIYQKKRKCSKNNGDKARNFSSTCSNKTRNSHGHVPGCDINIRPSIIHHDLDLVIMEESNYSGPPQSSSRSSSGITRELSSEGLKSDDQEETSCASPACVN*
mikado.Chr_07G44.1	MlNAC067	ATGGATACGTTAACACATGTTCCTCCAGGTTTTAGATTTCATCCCACCGACGAAGAACTTGTTGATTACTACCTCAGAAAAAAGGTTGCTTCGAGGAGAATTGATCTAGATGTCATTAAAGATGTCGATCTTTACAAAATCGAGCCATGGGATCTTCAAGAACTGTGCAAGATTGGAACGGAGGAGCAGAGTGAGTGGTATTTCTTTAGCCACAAAGACAAGAAATATCCAACTGGGACTCGCACTAATAGGGCTACAAAAGCGGGGTTTTGGAAAGCCACTGGAAGAGACAAGGCAATTTACTTGAAGCAAAGTTTGATTGGGATGAGAAAGACCTTGGTCTTCTATAAAGGTCGGGCACCTAATGGACAAAAGTCAGACTGGATAATGCACGAGGTA…	MASSSSSSGGVPPGFRFHPTDEELLHYYLKKKVSFQKFDMEVIREVDLNKIEPWELQERCRIGSTPQNEWYFFSHKDRKYPTGSRTNRATNAGFWKATGRDKCIRNTFKKIGMRKTLVFYRGRAPHGQKTDWIMHEYRLEDGTVDDTPNNNPTNEDGWVVCRVFKKKNLFKVGNELGGAAAANMATNDHQLNSSGSTSHMSSMNNYANQTAGRHFTNHHYQYLLQPPGVAAGDVQLQTPFDLYKSCSSDHRLALNNNYSDHHMIPVPNYHHHHHPNILQAQNLIPIAHDNYSSAALPNSDSSPVKQLIMSTSNQRECESGSHEINLRTYDETGGLEVGTSSSSQNHQLVAACGGRSSDEKYLNEWAMLQDRLVSGNNTTTLPNLGLGQSHEDSSKEGHH…
mikado.Chr_07G608.1	MlNAC068	ATGAATACAAGTTCAGGTGTTCCCCCTGGATTCCGTTTCAGTCCGACTGATGAAGAACTTGTTGACTACTACCTTAGGAGCAAGGTTAGTTGCAGAAGGATTGATCATCTACATGTCATTAAAGACATTGATCTCTATAAAATTGAGCCATGGGATCTCCAAGAATTATGCAAGATAGGAACAGGAGAGCAAAGTGAGTGGTATTTTTTTAGCCACAGAGACAAGAAGTATCCCACGGGAACGCGGACGAATAGGGCTACAGCGGCAGGGTTTTGGAAAGCAACGGGAAGGGACAAGGCTGTTTACTCGAACGGTGACTTGATTGGTATGAGAAAGACCTTAGTCTTTTACAAAGGTCGAGCCCCAAATGGACAAAAGTCCGACTGGATTATGCATGAA…	MVSASLPPGFRFHPTDEELVGYYLKRKVEGLEMGLEVIPVIDFYKFDPWELPEKSFLPKRDMEWFFFCPRDKKYPNGTRTNRATRAGYWKATGKDRKIVCRTGLTSYRKTLVFYSGRAPLGDRTDWVMHEYRLCDDHSQGSPSFQGSFALCRVIKKSENAQKTRDVHGKPKAKVVGSSSNKGDLTYTRISSEPVMISEETPFEASSPNHETTKIVETSSVRTNLNSFSVSPDLILDSSKEYPQGERLSGFIFQQYEYFPNLMTQWKPCHWI*
mikado.Chr_07G777.1	MlNAC069	ATGGCTTCTTCATCATCATCGAGCGGTGGCGTTCCACCGGGTTTCCGGTTCCACCCGACGGACGAAGAGCTTCTTCACTACTACTTGAAGAAGAAGGTGAGTTTTCAAAAGTTTGACATGGAGGTGATCAGAGAGGTGGATTTGAATAAGATAGAGCCATGGGAACTCCAAGAGAGATGTAGAATAGGGTCAACCCCACAGAATGAGTGGTATTTCTTCAGCCACAAGGACAGGAAGTACCCAACTGGGTCGAGGACTAATAGGGCAACCAATGCTGGCTTCTGGAAGGCAACAGGGAGAGACAAATGTATACGAAACACCTTCAAGAAGATTGGTATGAGGAAAACCCTTGTTTTCTACCGTGGCAGAGCTCCTCACGGCCAGAAGACTGATTGGATC…	MDTLTHVPPGFRFHPTDEELVDYYLRKKVASRRIDLDVIKDVDLYKIEPWDLQELCKIGTEEQSEWYFFSHKDKKYPTGTRTNRATKAGFWKATGRDKAIYLKQSLIGMRKTLVFYKGRAPNGQKSDWIMHEVFKKRMPTTHKLGELDSPCWYEDQVSFLPDFDSPIAHISHPHPNYTNSYHHHRYSCKQELELHYSTFLQLPHLESPKVATSSSQMAQICNSSISVLNGLDRSNNVGSSSALQSSSTLTTDQEDHFQLTNNIQQNNINSGYGHSEQAADQLTDWRVLDKFVASQLSHDESKENPVSFQENDEQHMSAQLFSDSKRQDIDDSDYATISTPICPIDLWK*
mikado.Chr_07G1147.1	MlNAC070	ATGGTAAGCGCCTCACTGCCGCCGGGATTTCGTTTCCACCCAACCGATGAGGAATTGGTTGGGTATTACCTGAAGAGAAAAGTCGAGGGACTAGAGATGGGACTCGAAGTAATTCCTGTAATTGATTTCTATAAATTTGATCCATGGGAGTTGCCAGAGAAGTCATTCCTTCCCAAACGTGACATGGAGTGGTTTTTCTTCTGTCCCCGGGATAAAAAATACCCAAATGGAACACGCACCAATCGTGCCACCAGAGCTGGCTACTGGAAAGCCACCGGCAAGGACCGGAAAATCGTGTGTCGGACTGGTCTGACAAGCTACAGAAAGACCCTGGTTTTCTACAGTGGAAGAGCCCCCCTGGGGGATAGAACAGACTGGGTGATGCACGAGTATCGCCTC…	MSEDMNLSVNGQSKVPPGFRFHPTEEELLHYYLRKKVAYEKIDLDVIRDIDLNKLEPWDIQEKCKIGSTPQNDWYFFSHKDKKYPTGSRTNRATAAGFWKATGRDKVIHSSLRRIGMRKTLVFYKGRAPHGQKSDWIMHEYRLHDDPTHDVVNNLGDSGAPEEGWVVCRVFKKKNYHKALESPETSPTSLMEYSQTPHRMISGNNSTNTSPILDQILHYMGRSCKQESNGTANNNNMLHPPSINITSLDGLHHRFLHLPRLESATPSMPSFDDNNSSFNLDSSNAFEVCDQPLNNELVSETEPPGANQGSDDGRKDRLSDWATLDRLVASQLNGHEEDTSKQVSCYGDFSFSIDNDVQLSQQLRPNRPNTQNSLAYGGSDIDLWSFTRSSSSSSSDPLC…
mikado.Chr_07G3067.1	MlNAC071	ATGAATAGGAAGTATAAGAGAGGAGATCGATTGAAAAGATCGACAGAGAAAGGGTACTGGAAATCGACGGGTCCTGATAGGCCCATCAAGTCTGCTGACGGCACTGAGATTGGCAAAAAGAAGACTTTGGTTTTCCATGTTGGGCGAAAGGCTATTGACTATGTTCCTCAGGCTAGTCGGGACACCATGCATTGCCAATGTTTTTGGAAGGTCATTGCCAATGTTTATGGAAGAACTTTTGGGGATCACGGCTATACTGCTGATGGTGCAGGAGACATAATTAATATCCCGCCGGATCCAGAGCTAGAAGCAATGTTGGCACAGATGATGGAGATGGAACATCCAGACTGCAAAATCCTCTGCCAGTCACTGATGGAAACGGATGTTGGATCTTCATAT…	MNTSSGVPPGFRFSPTDEELVDYYLRSKVSCRRIDHLHVIKDIDLYKIEPWDLQELCKIGTGEQSEWYFFSHRDKKYPTGTRTNRATAAGFWKATGRDKAVYSNGDLIGMRKTLVFYKGRAPNGQKSDWIMHEYRLQTDDEHGSTPQASV*
mikado.Chr_07G3359.1	MlNAC072	ATGGATAGGAAGCGTAAGACAGGAGACCGATTGAAAAGACTGACAAAGGAAGGGTTCTGGAAATCGAGTGGTACTGATGAGAGAATCAAGTCTACTGACGGCACTGAGATTGGCACAAGAAAGACTTTGGTTTTCTATACTGGGCGTAGGTCGAGAAAGCAGAAAACTGATTGGCGTATGTACGAGTACCGCTCTGTTCCTGAACAGGGCACCCTTCTCCTCTGTAAGCTAATCAAGAAGGCTGATAAGAAGCTAGACGGAAGGCAGGATGAGAAAAATATTGTTGAGACAAATGTTTCTTCTTCTGCCATTGCTGAGGATATGCAATCAGAGCCAGTGACTCCCGTGATGAATGCCCAAGCTGAAAAGATAGCTTCTACAAGTGCGAGTTGCCTCCCC…	MDRKRKTGDRLKRLTKEGFWKSSGTDERIKSTDGTEIGTRKTLVFYTGRRSRKQKTDWRMYEYRSVPEQGTLLLCKLIKKADKKLDGRQDEKNIVETNVSSSAIAEDMQSEPVTPVMNAQAEKIASTSASCLPQNSDARTVEDHSYTADGAGDKINIQPDTELEGLLGQMLDTEAEAGCPEVLEGIDEQEFENLLKPYFCDSGTNLAVESEAPNFESHAEVGQQQNNERAPVLAEDIQSEPVTPMMNAQAEKIASTSASCLPKNSDVRTLEDHSRTADSAGDKINILPDPKLGVLGQMLDMEAEVGSSYNYPVANNMDPHHEVQEGTDDEDFLQVLNSFFCDSGMNSAVESEAPNSESYAEGGQEQFETDVEGYGQFNQNNERAPARMEMPVGANRSND…
mikado.Chr_07G3361.1	MlNAC073	ATGTCAGAGGACATGAACCTATCAGTAAATGGTCAGTCCAAAGTCCCTCCGGGTTTCAGATTCCACCCCACAGAAGAGGAGCTTCTTCATTACTACTTGAGGAAGAAAGTGGCTTATGAGAAGATAGACCTTGATGTAATTCGCGACATTGATCTTAATAAGCTCGAGCCATGGGATATTCAAGAGAAATGCAAAATTGGATCAACTCCACAAAACGATTGGTACTTTTTCAGCCACAAAGACAAAAAATACCCAACAGGGTCTCGAACAAACCGTGCCACCGCCGCTGGTTTCTGGAAGGCCACAGGCCGTGATAAGGTCATACACAGTAGCTTGAGAAGGATTGGAATGAGGAAGACCCTTGTCTTCTACAAAGGTCGAGCCCCTCACGGCCAAAAG…	MFLRLVGTPCIASVYGMSLPMFMEGLNSYALEQVSQIGNCVKSFPYFAKWKGTLLLCKLIKKADKKLDGRQDEKNIVETNVSSSATAEDMQSEPVTPMTSAQPEKLLSSSASYLAENTHEKIPDADVENQVLNCDEVENNVYSSDKVKPFAEDMQSEPVTPMMNAQAEKIASTSASCLPKNSVVRTLEDHNYSPDGAGDKINILPDPKLEGELGQMLDREAEVGSSYNYPVVNNMDPHHEVQEGTDDEDFVQFLNSLFCDSGMNLAAESEAPNSESYAEGGQQQNNERAPVLAEMSVGANRTNDITTEEHFSGQRSVAIASTSNQPYDLFNRPLESGCSGNANGNSDISATGIRVRTRQSRSQPGGRYSGLQGTAPRRIRLQMDLQDLRFGDENHGAKP…
mikado.Chr_07G3362.1	MlNAC074	ATGTTCCTCAGGCTGGTCGGGACACCATGCATTGCCAGTGTTTACGGAATGTCGTTGCCAATGTTTATGGAAGGTCTAAATAGCTATGCCTTGGAACAGGTGTCTCAAATTGGCAACTGTGTCAAGAGTTTCCCGTATTTTGCCAAATGGAAGGGCACCCTTCTCCTCTGTAAGCTAATCAAGAAGGCTGATAAGAAGCTAGACGGAAGGCAGGATGAGAAAAATATTGTTGAGACAAATGTTTCTTCTTCTGCCACTGCCGAGGATATGCAATCAGAGCCAGTGACTCCTATGACTAGTGCCCAACCTGAGAAGCTACTTTCAAGTAGTGCAAGTTACCTCGCTGAAAATACCCATGAAAAAATTCCTGATGCTGATGTGGAAAATCAAGTTTTGAAC…	MNRKYKRGDRLKRSTEKGYWKSTGPDRPIKSADGTEIGKKKTLVFHVGRKAIDYVPQASRDTMHCQCFWKVIANVYGRTFGDHGYTADGAGDIINIPPDPELEAMLAQMMEMEHPDCKILCQSLMETDVGSSYNYLLANNMDPDQEVQEGTGDEDFEGVLNSFFCDSGMNSAVESEAPNSESYAEGGQEQGTAPRRIRLQIDLRDLRFEDENHGAKPVTAKAEEKYSMPVGDEKETLPVSLNGISALHWFRCILRVLVIVGFFIVFVGIWRR*
mikado.Chr_08G410.1	MlNAC075	ATGAGTAGTACTTTATCAGATAACAGTAGCACTAAAGATGATGATGAAATTATTCTGCCGGGATTTCGATTCCACCCAACTGATGAAGAGCTTGTTGGGTTTTATCTGCAACGAAAGGTGGAAAAGAAATCTTTCAGTATTGAGCTCATAAAACAGGTGGACATCTACAAATATGATCCCTGGGATCTCCCAAGAGTAAGCTGCGCAGTGGGAGAGAAGGAGTGGTACTTCTTCTGCATAAGAGGGAGAAAATATAGGAACAGCATAAGGCCTAATAGGGTGACAGGATCTGGATTTTGGAAGGCTACTGGAATTGATAAGCCCATCTACTCCTCCTCTTCCTCGACTCATCACTGCATTGGTCTCAAGAAATCCTTGGTCTACTATCGTGGAAGTGCT…	MQVAIREASQISDGTGSDDSDRVEGGSKRGLHSFNSEGTPKQRQVLGCNFVLALLKLSAMCPLACIPPPAIIGLYCDVEGLFISLDKLTRGYPIPENVIADINPFQHRPSDLPDNIWYFLRSEQKKDSEHGFWKARGEACNIFTNSDINGWRNTLDFYEGQFPQGRRTDWVIQEYRITQRGLHSNSNPRESSSLCSLFHSCGASCSAQEVARNSNIHQTLSAVPFSGTGSTTGQGRVTETQARNRGDSTGQLAAVGVPGGLQNIPVERPDDDYILRGDYLELNDLVDRESPSFSSDNSSCVTMTSEECFDSLALLQDLNDEINRDEQAKDANFKRSVAASVRPSEVVMHAETLGSLICNNGRQLPSDATDNKVPSGRVPEIAINCQKAEKGNEGTSRNP…
mikado.Chr_08G574.1	MlNAC076	ATGGAGATGGAATCGTGTGTCCCTCCGGGATTTAGATTTCACCCGACGGAGGAAGAACTTGTGGGTTACTACCTTATGAGAAAGGTTAACACGCTGAAAATTGATTTAGAGGTCATTGTTGACCTTGATCTCTATAGAATGGAGCCATGGGACATCCAAGACAGGTGCAGATTAGGGTACGAAGAGCAGAACGAGTGGTATTTTTTCAGCCACAAGGACAAAAAATACCCAACGGGGACACGGACTAATAGAGCCACCGCCGCCGGATTCTGGAAAGCCACCGGTAGAGACAAGGCCGTGCTTTCCAAGAACAGAATAATAGGGATGAGGAAGACCCTGGAAGAAGGATGGGTGGTCTGTCGGGCATTCAAGAAACCTACCCCAAATCACAAGCAAGGA…	MFSLPPGCRFYPSEEQLLCYYLSHKNNDDRRSGFDVIKEIDFYNYNPFNLPDAACFLFGRRGQRRHWYCYVPARVLKEGWRRRCRGGYWKRRGRAREVVGGGGAAGNVVVGTRKSFVFYSGDSLRDAARTDWIMYEYSPIDHHEASFILCRVFMKSQSRNNVSDHVLSSCGEAIVRGENSVDRKNEVLRLSTGLVNQITAEAVAFAAVQRPLSLPPSGLVTASGRIDGASMLVEGLASHHLAAILEDDFIELNDLA*
mikado.Chr_08G1461.1	MlNAC077	ATGATGCCAGGAAATGGACAGTTTTCTGTTCCCCCAGGGTTTCGATTCCATCCCACCGATGAGGAGCTACTCTATTATTATCTGAGGAAGAAAGTTTCATATGAAGCCATCGACCTCGACGTAATTAGGGAAGTGGACCTCAACAAAATCGAGCCTTGGGATCTCAAGGACAAATGCAGAATTGGGACAGGTCCTCAGAACGAGTGGTATTTTTTCAGCCACAAGGACAAGAAATATCCAACAGGAACTCGAACGAATAGGGCTACCACAGCTGGTTTTTGGAAGGCGACGGGAAGGGATAAGGCTATTCATCTCAGCAATTCCAAGAGGATTGGCATGCGGAAAACTCTAGTCTTCTACACAGGACGTGCCCCCCATGGCCAGAAGACCGACTGGATC…	MAAELQLPPGFRFHPTDEELVMHYLCRKCASQQIAVPIIAEIDLYKYHPWELPGLSSYGEKEWYFFSPRDRKYPNGSRPNRAAGSGYWKATGADKPIGHPKPVGIKKALVFYAGKAPKGDKTNWIMHEYRLADVDRSARKKNNNNLRLDDWVLCRIYNKKGIIEKRNVVAADKASDSSEIVERKPEILAHGRGLPPPPPQTPVVDEMFNELVYFDTSDSVPRPHTDSSCSEQAVSPMLTCEREVQSEPSKLTDWEKAALDFPFSYMDPTLDGTFASQFQSNQLSPFQDMFTYNQRPF*
mikado.Chr_08G1948.1	MlNAC078	ATGGCAGTGGAGAGAATTATCAGTAGCATGGATTGTGCTACTAAGGATGATGACGATGTCCCTCTTCCTGGGTTCAGGTTTCATCCCACGGATGAAGAACTTGTTGGGTTCTATCTTCGTCGCAAGGTTGAGAAGAGACCAATTAGTATTGAGCTTATCAAGCAGGTTGACATCTACAAGTACGATCCATGGGACCTTCCAAAGGCTACTAATGTGGCAGACAACGAGTGGTACTTCTTCTGTAAAAGAGGGAGAAAATACAGAAACAGTATAAGACCTAATAGGGTCACTGGTTCGGGGTTCTGGAAAGCAACTGGCATCGACAGGCCAATATATAACTCCGAAGGCCGCCAATGCATTGGACTCAAGAAATCCTTGGTATACTACCGCGGCAGCGCC…	MGVSETDPLSQLSLPPGFRFYPTDEELLVQYLCRKVAGHQFSLQIIADIDLYKFDPWDLPSKAIFGEKEWYFFSPRDRKYPNGSRPNRVAGSGYWKATGTDKIITTEGRRVGIKKALVFYVGKAPKGTKTNWIMHEYRLSDPPRKNGSAKLDDWVLCRIYKKNSSAQKSIISGVPSKEHSHGSSTSSPSQFDDMLESFPEINDQFFALPRISSLKTLQHVDEKINIPNLTSANLDWASLAGATSLPELVNCGQAQAQTQGHVNNTNNAYNDMYLPSIPPLCHVDSPGSKFGCSVDDEVQSGLRTQRVENSGFHQQNSTGFAQGFTNSLDPFRIRYPSQPGGFGFHQ*
mikado.Chr_08G1962.1	MlNAC079	ATGGGAGTCTCAGAGACTGACCCGCTTTCCCAGCTGAGCTTGCCCCCGGGTTTTCGTTTTTATCCCACCGACGAAGAGCTTCTGGTTCAGTATCTGTGCCGCAAAGTTGCAGGGCACCAGTTCTCTCTGCAGATCATCGCAGATATTGATTTGTACAAATTCGACCCATGGGATTTACCCAGTAAGGCGATATTTGGGGAGAAAGAATGGTATTTCTTCAGTCCGAGAGATCGGAAGTACCCAAACGGGTCGCGGCCAAACCGGGTTGCCGGGTCTGGGTATTGGAAAGCCACCGGAACTGATAAGATTATAACCACAGAGGGACGTCGGGTCGGTATCAAGAAAGCTCTGGTTTTCTATGTTGGTAAAGCTCCGAAAGGGACAAAGACGAATTGGATC…	MESADSSTGSQQQQQQHQQPQPQLPPGFRFHPTDEELVVHYLKKKAASAPLPVSIIAEVDLYKFDPWELPAKATFGEQEWYFFSPRDRKYPNGARPNRAATSGYWKATGTDKPVLTSGGAQKVGVKKALVFYGGKPPKGVKTNWIMHEYRLADNKPNSKPPGCDTAAHKKGGSLRLDDWVLCRIYKKSNSTTIPIIDHLQPEREDSMGDMVATIPVVGQEITNNNHPKLLHPLQRGTNLLENEQSSFEGIMGGSNEGYASQLVNSTQLKRTLLPSLYWNNGTESCEPPPTSSSSKRFHGDHHNDGIITMKTDHHNDPNATTSIATLLSQLPQTPSLHQQTILGSIGDGVFRHPYQLPSLNCNPRKHAGERLQVLAKQLWMTNTTGARTGSAAATNQGNR…
mikado.Chr_08G2708.1	MlNAC080	ATGGCAGCTGAATTGCAATTGCCTCCCGGTTTCAGATTTCATCCAACAGATGAGGAGCTAGTGATGCACTATCTTTGCCGTAAATGTGCGTCACAGCAGATCGCCGTGCCCATCATTGCAGAGATCGATCTCTACAAGTATCATCCCTGGGAGCTTCCGGGTTTGTCCTCGTATGGTGAAAAAGAGTGGTACTTTTTTTCACCTAGGGACCGGAAGTACCCTAACGGTTCGAGGCCGAACCGGGCGGCTGGTAGTGGTTATTGGAAAGCGACTGGAGCGGATAAGCCCATCGGGCATCCTAAGCCGGTCGGAATTAAGAAGGCTCTAGTGTTTTACGCCGGAAAAGCACCCAAGGGAGATAAAACCAATTGGATCATGCACGAGTATAGGCTGGCGGAC…	MFANKNLPFMWSSDQMSRKEAKVRSDAHKLHPLIDEFIPTLEGEDGICYTHPEKLPGVSNDGLVRHFFHRPSKAYTTGTRKRRKVQADIDGNETRWHKTGKTRPVLLNGKVKGHKKILVLYTNYGKQKKPQKTNWVMHQYHLGNSEDEREGELVVSKVFYQTQPRQCGSSVVKEPSHSSSKSNGRNGHRQSPHQFVEFYNPTLVSFDQRDQNRVTPLPVIPNFNVPSVND*
mikado.Chr_08G2872.1	MlNAC081	ATGAGTAATCTGAGCATAGTGGAAGCAAAGTTGCCTCCAGGGTTCAGGTTTCATCCAAGAGATGAAGAACTCATTTGTGATTACTTGATGAAGAAGATCCAATGCCGTGAGTGCCCTCTTATGATAGAAGTTGACCTCAACAAGTGTGAACCTTGGGACATTCCTGAAACAGCATGTGTGGGAGGCAAAGAATGGTATTTTTACAGCCAGAGAGACCGGAAATATGCAACTGGACTGAGAACAAATCGAGCCACAGTATCTGGGTACTGGAAGGCCACTGGGAAGGATCGGCCGGTCACCCGTAGAGGTACCCTTGTGGGAATGAGAAAGACCCTGGTTTTCTACGAAGGGAGAGCACCCAAGGGAAGAAAATCCGACTGGGTCATGCATGAGTTCAGA…	MSSTLSDNSSTKDDDEIILPGFRFHPTDEELVGFYLQRKVEKKSFSIELIKQVDIYKYDPWDLPRVSCAVGEKEWYFFCIRGRKYRNSIRPNRVTGSGFWKATGIDKPIYSSSSSTHHCIGLKKSLVYYRGSAGKGTKTDWMMHEFRLPPPTLINNNNNSNNSQPSSRNVTAAAALQAEVWTLCRILKRSSSYNKYTSPTPAAAAAAITKHKRSPTVTDASSKTRSGSLESDITEHYVTNMGDYSINVQRTDVDSKAVRDYPNVGEIRNEQSLFVGRHHSVDQAPLTTATAYSSFWNLNGDDEFLGDGNWDELRSVVELAIDHYPYN*
mikado.Chr_08G3076.1	MlNAC082	ATGTTCGCGAACAAGAACTTGCCCTTCATGTGGTCATCAGATCAAATGTCAAGAAAAGAGGCGAAGGTAAGGTCAGATGCTCATAAGCTTCACCCTCTTATTGATGAGTTCATCCCTACTCTTGAAGGAGAGGATGGAATTTGCTACACTCACCCAGAGAAGTTACCAGGAGTAAGCAACGATGGCCTAGTCCGACATTTCTTCCACAGACCTTCCAAAGCATACACCACCGGAACTAGGAAAAGAAGAAAGGTGCAAGCAGACATAGACGGGAACGAGACTCGGTGGCACAAAACAGGCAAGACGAGGCCAGTTTTGTTGAATGGCAAAGTGAAAGGGCACAAGAAGATACTGGTGCTCTACACCAACTACGGAAAGCAAAAGAAGCCCCAGAAAACC…	MEMESCVPPGFRFHPTEEELVGYYLMRKVNTLKIDLEVIVDLDLYRMEPWDIQDRCRLGYEEQNEWYFFSHKDKKYPTGTRTNRATAAGFWKATGRDKAVLSKNRIIGMRKTLEEGWVVCRAFKKPTPNHKQGFEAWNQGYYVNRDNGNFRLPSCSDTVLLGPNHMVYSEGQVHTSHQTNLENQLADLPQLHSPTLSTTKGGSDQHKIGITDEDCDGERSTQGGGQYVDWKIFDDLLATQLADPSSSSFAHSNFPLVSQDYELSAQNHGTHDLFAYFPPDL*
mikado.Chr_08G3538.1	MlNAC083	ATGGAGAGCGCCGATTCGTCGACGGGGTCGCAGCAGCAGCAGCAGCAGCATCAGCAGCCGCAGCCTCAGCTCCCACCGGGGTTTCGGTTCCACCCCACCGACGAAGAGTTGGTGGTTCACTACCTCAAGAAGAAAGCCGCTTCGGCTCCTCTCCCCGTCTCTATCATCGCCGAAGTTGATCTTTACAAGTTCGATCCATGGGAACTCCCAGCCAAGGCTACGTTTGGAGAACAAGAATGGTACTTTTTCAGTCCCAGGGACAGAAAGTACCCGAACGGGGCGAGGCCAAACAGGGCGGCCACTTCCGGGTACTGGAAAGCGACGGGAACGGACAAGCCAGTGCTGACCTCCGGCGGCGCTCAGAAGGTTGGCGTGAAGAAAGCACTGGTTTTCTACGGA…	MSNLSIVEAKLPPGFRFHPRDEELICDYLMKKIQCRECPLMIEVDLNKCEPWDIPETACVGGKEWYFYSQRDRKYATGLRTNRATVSGYWKATGKDRPVTRRGTLVGMRKTLVFYEGRAPKGRKSDWVMHEFRLEGPLGPPKPSSIKEDWVLCRVFYKNREVAAAKQGMGCSYHDETRSSSSSLPPLMDSYITFDQTDQCFANYDQYEQVPCFSNIFNISSNPNQTMNPTFSHITTTTTTHMEPNIPPKISPTFGGFPDLVTCLNSYNYNSCQDKKAIKAVFDQYLTKMDPNPNMKGSSTSFGDGRSTSGSLLSDVGLPSIAGLIDFDT*
mikado.Chr_08G3567.1	MlNAC084	ATGCAAGTGGCTATTCGAGAAGCTTCCCAGATAAGTGATGGCACTGGATCGGACGACTCTGATCGCGTTGAGGGGGGTTCAAAACGTGGGCTCCACAGCTTCAATTCAGAGGGCACTCCAAAACAGAGGCAGGTTCTGGGCTGCAATTTTGTTCTGGCTTTATTGAAACTGTCCGCCATGTGTCCTCTGGCATGCATCCCTCCTCCTGCTATTATTGGTTTGTATTGTGATGTAGAGGGGCTCTTTATTTCTCTTGATAAATTGACGCGGGGATACCCTATCCCTGAAAATGTGATTGCAGATATTAATCCTTTCCAGCACAGGCCCTCAGATTTGCCTGATAACATTTGGTACTTCCTACGCTCTGAGCAGAAAAAGGATTCAGAGCATGGATTCTGG…	MAVERIISSMDCATKDDDDVPLPGFRFHPTDEELVGFYLRRKVEKRPISIELIKQVDIYKYDPWDLPKATNVADNEWYFFCKRGRKYRNSIRPNRVTGSGFWKATGIDRPIYNSEGRQCIGLKKSLVYYRGSAGKGTKTDWMMHEFRLPADHDDKSTKHVEVKNIATTQEAEVWTLCRILKRSVSQRKSIPDWRAASAKRNNNISAVDASSKTCSADSDSHESNYIDFRSAPATLQNEKKPYVSNHFVDTNHQMLVSQLNSRSSSHQAPTPAPYSSSFFSPEMNDFIKYGDWDELRSVLEFAVDSIPYSSIDHCCCRLYLPFLHLIFRRKMIDRCWISFFVAISHLVGVFDASAGDADPLYRVCIERCETTGCIGERCFPQCKFPLDGASRNGPWYILE…
mikado.Chr_08G3624.1	MlNAC085	ATGTTCTCTCTGCCACCAGGTTGCCGATTCTACCCCTCGGAGGAGCAGCTCCTCTGCTACTATCTCAGTCACAAGAATAACGATGATCGCCGCTCTGGCTTCGATGTAATTAAGGAAATTGATTTCTACAATTACAATCCCTTCAATTTACCGGACGCAGCTTGTTTCCTGTTCGGGCGGAGAGGGCAGAGGAGGCACTGGTACTGCTATGTGCCTGCTAGGGTTTTGAAGGAGGGCTGGAGGAGGAGGTGCCGTGGCGGGTACTGGAAGAGAAGGGGCCGGGCGAGGGAGGTGGTGGGCGGCGGCGGCGCTGCCGGGAATGTTGTGGTTGGGACGAGGAAGAGTTTCGTCTTTTATTCAGGGGATTCACTGAGAGACGCCGCGAGGACGGATTGGATT…	MMPGNGQFSVPPGFRFHPTDEELLYYYLRKKVSYEAIDLDVIREVDLNKIEPWDLKDKCRIGTGPQNEWYFFSHKDKKYPTGTRTNRATTAGFWKATGRDKAIHLSNSKRIGMRKTLVFYTGRAPHGQKTDWIMHEYRLDDDNAAAEVQEDGWVVCRVFRKKSHNRGFQPEIAAEENFAHMEPNGSTPIFEPNKQNLQMPYEFNLDGSMHLPQLLSPESAVNPPSFLSPGSFNTTDIEGSQNLLRLTSGGIMQHQMRLNGDWSFLDKLLTSHQNVDQIQNKCNLSSQSFLHVGPSAQRFPFEYLGCETDILKYSK*
mikado.Chr_09G2538.1	MlNAC086	ATGAATAAGAATAGTCATCAGTTGGGTTCCATCAGTAGCTCTGATCTGATCGATGCAAAGCTTGAAGAGCATCAGTTGTGTGGATCCAAACAGTGCCCTGGCTGCGGACACAAGCTCCAAGCAGCTGCCAAACCCGACTGGGTAGGTCTACCAGCAGGAGTAAAATTTGATCCAACAGACCAAGAATTGATAGAACATCTCGAGGCAAAGGTAGAGGCTAAAGACTCCAAATCCCACCCTTTGATTGATGAGTTCATCCCCACCATTGAAGGAGAAGACGGGATTTGCTATACTCACCCTGAAAAACTTCCAGGAGTCACAAGAGATGGCTTGAGTAGGCATTTCTTCCACAGGCCATCCAAGGCCTACACAACCGGCACAAGAAAGAGGCGAAAAATC…	MNKNSHQLGSISSSDLIDAKLEEHQLCGSKQCPGCGHKLQAAAKPDWVGLPAGVKFDPTDQELIEHLEAKVEAKDSKSHPLIDEFIPTIEGEDGICYTHPEKLPGVTRDGLSRHFFHRPSKAYTTGTRKRRKIQMECDLQGGETRWHKTGKTRPVMVNGKQKGCKKILVLYTNFGKNRKPEKTNWVMHQYHLGQHEEEKEGELVVSKIFYQTQPRQCNWAADRSSGATATPGEGNSGGDPISRRDSGASGSCSSKELLIINHRDELSAHAVAAAAMSSYSAMDMQQLKADHFSFAPFRKSFDEVGVGEASTVREAQASAGTCEELDMQEHQSSHHLIHGVHHHHQQQQHQQQQHHHLHHHPVSATPAFHVSRPSHPISTIISPPPIHHSSIILDDDSFH…
mikado.Chr_10G74.1	MlNAC087	ATGGAAGGAATGGATCCAGGTTATGTGTTTTTGCCTACAGACGAACAGCTCATCAACGAGTATCTACTGAAGAGAGAGAAGGGACTGCCTCTGCCTGGACATGCTGTTATTGAGCGCGAACTTTACGGTGAAAAATCACCATGGGAGGTTCTGAGCGGTGAAGAAGGAAATCACCTCCCATGGCAGATTTTCAAAACTAGAGACAGCAAGACTCGTAAAATTAAGTACGAGTCGACCATCTATGTCCTCACACCGCTCAGGAAGGCCAGCCAGAACCGGATTCGGAGAACAGCCGGTTGCGGCAAGTGGCAGGAGTATTGGACTAAAGAAATTCTAGACGATAGCGACGGTGTTATCGGATTCAAAAAGATGCTTGTTTTCATGGTTATCGACGACTCT…	MEESTSELELPGFRFHPTEEELLSFYLKNMIFGKKLRFDIIGFLNIYHHDPWDLPGLAKIGEREWYFFVPRDRKHGNGGRPNRTTETGFWKATGSDRKIVSLSDPKRIIGLKKTLVFYKGRAPRGCKTDWVMNEYRLPDTCPSPKDIVLCKIYRKATSLKVLEQRAAMEEEMKTLTPPPVEAISFCNQRESYYLAPPPMAEQHVAFKKEDHEDDLLMVEDEKKYLEAAEEVRMTSAATSNCLQLPSGKEKLPELQVHRFSTLDWTQDSFWTQLRSPWLDNLTLYGSVL*
mikado.Chr_10G425.1	MlNAC088	ATGGCAATTGCAGCAACCATGAGCCAAGATCATGAGAGCAATAATAAGGACCATGATGATGATCAGCACGAGCACGACATGGTCATGCCCGGATTTCGATTCCACCCAACTGAGGAAGAACTCATAGAGTTCTACCTTCGCCGTAAGGTCGAGGGCAAGCGTTTCAATGTTGAACTCATCACTTTCCTCGATCTATATCGCTATGACCCTTGGGAACTTCCTGCCTTGGCAGCAATTGGAGAGAAGGAATGGTTCTTCTACGTGCCTAGAGACCGCAAGTATCGAAATGGGGATCGACCGAATCGGGTGACTACTTCTGGATACTGGAAGGCGACCGGAGCTGATAGAATGATCCGAGCTGAGAATTTCAGGTCAATTGGACTGAAGAAGACCCTCGTT…	MGDNNVNLPPGFRFYPTDEELVVHFLHRKAALLPCHPDVIPDLDLYPYDPWELDGKAMAEGNKWYFFSRKTQSRTTSNGYWKPLGVDEPIFTSASNKVGMKKYYVFYVGEAPAGVKTNWVMQEYRLSADSGSSSRSSSSKRRASPKVDYSKWVVCRVFERNCDEDEDGAELSCLDEVFLSLDDLDEISLPN*
mikado.Chr_10G1564.1	MlNAC089	ATGGAGGAGGAACCAGCTTGTGAAGTTGAATTGCCAGGGTTCCGGTTTCATCCCACCGAGGAAGAACTTCTCAGCTTCTACCTTAAGAATATGATTGTTGGCAAAAAATTGCATTTTGATATAATAGGCTGCCTCAACATCTATCATCATGATCCGTGGGAACTGCCCGGTCTTGCCAAGATCGGAGAGAGAGAGTGGTATTTCTTTGTGCCGAGAGACAGAAGGCAAGGGAATGGAGGGAGGCCTAACAGAATAACTGAAACTGGGTTTTGGAAGGCAACAGGTTCCGACCGCAAGATACGGAGCTTGTCCGACCCAAAGAAGATGATAGGCCTCAAGAAGACTCTTGTTTTCTACAAGGGAAGAGCGCCCCGCGGATCCAAAACTGATTGGGTTATG…	MAIAATMSQDHESNNKDHDDDQHEHDMVMPGFRFHPTEEELIEFYLRRKVEGKRFNVELITFLDLYRYDPWELPALAAIGEKEWFFYVPRDRKYRNGDRPNRVTTSGYWKATGADRMIRAENFRSIGLKKTLVFYSGKAPKGIRSSWIMNEYRLPHHETERLQKAEISLCRVYKRAGVEDHPSLPRLLPTKAASTSRAAAQSDKNRHEADRFQTFGGNSQLDSETSGSSSTDVGTALGISKHNSYNIAMASLASPVAPPPPMELDDGLLIQQSRQSCSLLVPSCTTTTTAFTGGTSLVPNQLVHPVDDLHRLLQQSSMNQHQHPQQYYNFHFPPSQFSNLQPQTPTLHLNMLPAAPGSLPAAYSDRLWEWNSIPEGNNKDYASPFK*
mikado.Chr_10G1566.1	MlNAC090	ATGGCAATTGCAGCAACCACCATGAGCCAAGACGATCGTAGCAACAATAAGGACGATGAAGATCAGCACCCCCACGATTTGGTCATGCCCGGATTCCGCTTCCACCCTACCGAGGAAGAACTCATCGAGTTCTATCTTCGACGTAAGGTTGAGGGCAAGCGCTTCAATGTGGAACTCATTACTTTCCTCGATCTCTATCGCTACGACCCTTGGGAACTTCCTGCCTTGGCAGCAATTGGGGAGAAAGAATGGTTCTTCTACGTGCCTAGAGACAGAAAGTACCGAAATGGGGACCGACCGAATCGCGTGACGACTTCTGGGTATTGGAAGGCGACGGGAGCCGACAGAATGATACGGAGCGAGAATTTCAGGCCGATTGGGCTGAAGAAGACCCTCGTT…	MAIAGTMSQDHESNNKDHDDDQHEHDMVMPGFRFHPTEEELIEFYLRRKVEGKRFNVELITFLDLYRYDPWELPALAAIGEKEWFFYVPRDRKYRNGDRPNRVTTSGYWKATGADRMIRAENFRSIGLKKTLVFYSGKAPKGIRSSWIMNEYRLPHHETERLQKAEISLCRVHKRAGVEDHPSLPRLLPTKATSTSRAAALSDKNHHEADRFKTFGGNSQLDSETSGSSSPDVGTALGIFKHNSYNMAMASMASPIAPQPPIELDDGLLIQQSRQSCSLLVPSCPTTTTAFTGGTSLVPNQLVNPVDELHRLLQQSSMNHHPHPQPYYNFHFPPSQFSNLQPQTPTLHLNMLPAAPGSLPAAYSDRLWEWNSVPEGNNKDYASPFK*
mikado.Chr_10G1913.1	MlNAC091	ATGGGGGAAATGCCGCCGGGTTTTCGATTCTACCCAACTGAAGAAGAGCTTGTTTCTTTTTATCTCCATGCAAAGCTACAAGGCAATAACAAGAAGAGGCTTCAGGACTTCAACCTCGTCATCCCCACTCTCCAAATTTATGATCTCGAGCCATGGGACCTTCCAGAGCATTCGGGAAAACTGTGCCGGGGAGACACGGAGCAATGGTTTTTCTTTTCTCCGAGACAAGAGAGGGAAGCCCGGGGAGGGAGACCCACCCGCACAACTGCTTCCGGGTACTGGAAAGCCACCGGTTCTCCGAGCTATGTCTACTCCTCTGATAACAGAGTCATTGGAGTGAAGAAGACAATGGTGTTTTACAAAGGAAGAGCTCCAACCGGAAGGAAAACCAAGTGGAAG…	MVPGYVFLPTDEQLINEYLLKKEKGLPLPGQAVVELELYGESPWEVLKADHLPWQESKTRDGKTRKIKHEYTIYVLTPLRKARRNRIRRTAGCGRWHENWAQEILNDSDDVIGFKKMLVFMVVDNSVSDGAEEGLIKGHWIMHEYTLKNENFPFALCKITRDDSKNLKRAPNNARKRKGAVDEEEEVNNSQRKGKHDCHESNSTFTVPCQFTSVERAKQYDSVSSPSPQTVPEIGLSRNSETVNQLPDSGIVPDSSEGKNDCRIDEFSALLELEDSSWGRNYLEAFEIG*
mikado.Chr_10G1915.1	MlNAC092	ATGGCAATTGCAGGAACCATGAGCCAAGATCATGAGAGCAATAATAAGGACCATGATGATGATCAGCACGAGCACGACATGGTCATGCCCGGATTTCGATTCCACCCAACTGAGGAAGAACTCATAGAGTTCTACCTTCGCCGTAAGGTCGAGGGCAAGCGTTTCAATGTTGAACTCATCACTTTCCTCGATCTATATCGCTATGACCCTTGGGAACTTCCTGCCTTGGCAGCAATTGGAGAGAAGGAATGGTTCTTCTACGTGCCTAGAGACCGCAAGTATCGAAATGGGGATCGACCGAATCGGGTGACTACTTCTGGATACTGGAAGGCGACCGGAGCTGATAGAATGATCCGAGCTGAGAATTTCAGGTCAATTGGACTGAAGAAGACCCTCGTT…	MAPCYVFLPTDEQLIEYLLKKEKGLPLPEQAVVERELYGEKSPWEVLNENHLPWQESKTRGGKTRKKSESAVYVLTPLKKASQHRIGRKAGCGVWHQETGAQEIVNDSDDVIGFKKMLVFRVGYNYGADEGLNNGHWIMHEYTLKSENFQFAICKITRVDSKNVKRAPNNARKRKAAVDEEKVKQREGKQIYGVAEEDEDNQLDGHESNSTFTVPNQFPSVEGAEQSTGALQSLLATKPSTSSATGNQFGDFGQSVWDLDVETSDM*
mikado.Chr_10G1916.1	MlNAC093	ATGGCAGAGGGGAACAAATGGTACTACTTTAGCCGGAAGACGCAGAACCGGGTTACGGGGAATGGGTATTGGAAATCACTAGGTGCAGATGAACCAGTATTCAGCAGTAGCAGCAGCAAGAAAGTGGGTATGAAAAAATACTGTGTGTTCTATATGGGGGAAGCTCCGGGAGGCGTCAAAACCAATTGGGTAATGCAGGAGTATAGGCTTTCGGATTCCAGTTCTGGTAGCAGCAGCAGCAGCAGATCATCCAGACGACGAGGAAATTCCAAAGTAGATTATAGCAAATGGGTGATATGTCGGGTGTACGAGCGAAGTAGTGAGGACGATGAAGATAGTGCGGAGCTTTCAAGCCTGGATGAAGTGTTCTTGTCTTTCGATGATCTTGATGAAATTAGT…	MEGMDPGYVFLPTDEQLINEYLLKREKGLPLPGHAVIERELYGEKSPWEVLSGEEGNHLPWQIFKTRDSKTRKIKYESTIYVLTPLRKASQNRIRRTAGCGKWQEYWTKEILDDSDGVIGFKKMLVFMVIDDSVFNGDEAGLIKGHWIMHEYTLNESFPFALCKITRHDSKNLKRAPNNTRKRKAVVDEEEEVNKLQRKRKQTCAIAGEDKDNQRDHHKSNLAVTVPAPLPYQLPPMEGVEQSTIASILPLQSVPAVHPSTSSDTVDQICSFGSEFDLAQFMDHEFRFTMDEIFEQPEQQNREGGEALEIG*
mikado.Chr_10G2357.1	MlNAC094	ATGGAGGTTCCGAATCTCAAGCCGCCCTTTGTTACGATCCATGAGGAAGTCTGTCATCGTCATGGCATTACAAATAATCACGTTCATCTTCTTGAAAATAAACAAGAAGAAGCAGAACGACAACCATTGACCGCCACCACACGACAAGACGTCGTCGTCGTCGTCCAAGAAGGGAAGATCAATGACGACGAGGAATACGATCGGCAGCGACGGTACCTTGATTCCTTGTCACCGGGGTACAAATTTTGTCCGTCCGATGGCGAGCTTGTTATCCATTATTTGATGAGGAAGATCATGAATAAGCGGCTTCCTCCTAACAAGATAAAGGATGTCAACATCTATCGTCATAATCCAGAACACCTTGCAGCGAATTACCCAATGACTGGAGAGAATGAATGG…	MGEMPPGFRFYPTEEELVSFYLHAKLQGNNKKRLQDFNLVIPTLQIYDLEPWDLPEHSGKLCRGDTEQWFFFSPRQEREARGGRPTRTTASGYWKATGSPSYVYSSDNRVIGVKKTMVFYKGRAPTGRKTKWKLHEYRAIEEETTAPSGCAVPKLRHEMSLCRVYVVSGAFGAFDRRPLGAETSERENREIQGHGGVATSQANEAVEKSSSPESACSGEDHFDCTKTNLGMTSQEALWNWEQLNWP*
mikado.Chr_10G2369.1	MlNAC095	ATGGAGGAATCCACATCTGAGCTTGAATTGCCAGGGTTCAGATTCCATCCCACCGAGGAAGAGCTGCTTAGTTTCTACCTCAAAAACATGATCTTTGGGAAGAAATTGCGTTTCGATATAATTGGTTTTCTTAACATCTACCACCACGATCCATGGGACTTGCCCGGGCTGGCCAAGATTGGGGAGAGAGAATGGTACTTCTTTGTGCCCAGGGACAGGAAGCATGGCAATGGAGGGAGACCTAACCGGACCACTGAGACCGGGTTTTGGAAGGCAACCGGTTCAGACCGAAAGATAGTGAGTTTATCTGATCCAAAGAGAATCATAGGACTCAAGAAGACCCTTGTGTTCTACAAGGGAAGGGCACCCCGAGGCTGCAAAACTGATTGGGTCATGAAC…	MAEAPVSGETRISLATSSMFPGFRFSPTDEELISYYLNRKLEGSDQCVQVIAEVEICNHEPWDLPAKSVIQSENEWFFFSPRGRKYPNGLQSKRATESGYWKATGKERNVKSGSNQIGTKRTLVFHRGRAPRGERTEWIMHEYCMSGQSQDSLVVCRLRKNIEFRLNDSPRQGSSSRRHLSTEINSNVSLSQVGVEQSGLLEGAKAGECCSKQGSSSYNSHSVEQQVDCGSDSEQKLRNEFSQLGSCSHQGGDDEDCYAELLKDDIIDLGKSLLSPAPSLTPDLLAVIAEKSEDESSQQPGQEIPSPGDDLPSQGLANRRIRLKQKKPEQYGGANPFKVEASNKNYSVKKFNGPQPEQQQPKCLLGLLSDERVNRRCSMSVVVFAILALLVLLVSLLGV…
mikado.Chr_10G2543.1	MlNAC096	ATGGGTGATAACAATGTCAACCTCCCACCTGGATTCCGATTCTACCCCACAGATGAAGAGCTTGTGGTCCATTTCCTCCACCGCAAGGCTGCTCTCTTGCCATGCCACCCTGATGTTATCCCTGATCTCGATCTATATCCTTATGATCCTTGGGAATTAGATGGTAAGGCAATGGCGGAGGGGAACAAATGGTACTTCTTTAGCAGGAAGACGCAGAGCCGGACTACTAGCAACGGGTATTGGAAACCATTAGGAGTTGATGAACCAATATTCACTAGTGCTAGCAATAAAGTAGGTATGAAGAAATACTATGTGTTCTACGTTGGTGAAGCACCAGCTGGGGTCAAAACAAATTGGGTAATGCAGGAGTATAGGCTCTCAGCTGACTCTGGTTCTAGC…	MEVPNLKPPFVTIHEEVCHRHGITNNHVHLLENKQEEAERQPLTATTRQDVVVVVQEGKINDDEEYDRQRRYLDSLSPGYKFCPSDGELVIHYLMRKIMNKRLPPNKIKDVNIYRHNPEHLAANYPMTGENEWYFFTPRDRKYRNGNRPNRAAGDGYWKATGADKVIKFKGQTIGCRKALVFYLGKPPTGTKTNWIMHEFKEPPKPKKGGLDGMRLDEWVLCKIYNKPEKVKKSKSELPENGSPVLSNNNADENDLVQTNCDYDHNVGYLNETNGGVLQPPLYEGTSANDPRVGGPQPISCQPPPSFHNGISSFYNINGIFSSNDTHGGVVLQPSFPNEILEIHRFGGGGSLSGYDQLPPSVDYRMTQPIGINTPFQYPSNSISTSGYLRSFQEEILSF…
mikado.Chr_10G2762.1	MlNAC097	ATGGTTCCCGGGTATGTGTTTTTGCCTACAGATGAACAACTCATCAACGAGTATCTACTGAAGAAAGAGAAGGGACTGCCTCTGCCTGGGCAAGCTGTTGTTGAGCTCGAACTTTACGGTGAATCACCATGGGAGGTTCTGAAAGCAGATCACCTCCCATGGCAGGAATCCAAAACCAGAGACGGCAAGACCCGTAAAATTAAGCACGAGTACACCATCTATGTCCTCACACCGCTCAGGAAGGCCCGTCGGAACCGGATTCGTAGAACAGCCGGTTGTGGTAGATGGCACGAGAATTGGGCTCAAGAAATTCTCAACGACAGTGATGATGTTATTGGATTCAAGAAGATGCTCGTTTTCATGGTTGTCGACAACTCTGTTTCCGATGGGGCTGAGGAG…	MAIAATTMSQDDRSNNKDDEDQHPHDLVMPGFRFHPTEEELIEFYLRRKVEGKRFNVELITFLDLYRYDPWELPALAAIGEKEWFFYVPRDRKYRNGDRPNRVTTSGYWKATGADRMIRSENFRPIGLKKTLVFYSGKAPKGVRTSWIMNEYRLPQHETERSQKVEISLCRVYKRVGVEDHSSLPRSLPTRASSSSQLDKRHHSAATNITSMERLIQAFGSSGHSHHVADEAEKMSETSGSSSTDHIVNNMETGLGISTHNSYIVSNALAIAPTAPLEDGVDLVQTSRQSSYYNSLVPNFGSSLVPQNGVDDLHRLVNFQQASINHYQTSEFSTFQLPAPIQSQPAPVPPILAAPPSSVLQAGFSDRLWEWNSVSGGINKDYSINTHHFK*
mikado.Chr_10G2961.1	MlNAC098	ATGGCTGAGGCGCCGGTATCGGGAGAGACGCGGATATCACTAGCCACATCATCCATGTTTCCAGGGTTTCGATTCTCGCCGACCGACGAAGAGTTGATATCGTATTACCTGAACAGAAAGCTCGAAGGCTCTGACCAGTGCGTTCAAGTCATTGCCGAGGTTGAAATCTGCAATCACGAGCCCTGGGATTTACCCGCCAAATCTGTCATTCAATCAGAGAATGAGTGGTTCTTCTTTTCTCCTCGTGGAAGGAAGTACCCAAATGGGTTACAAAGTAAGAGGGCAACTGAATCTGGATATTGGAAAGCTACTGGGAAAGAACGAAATGTAAAGTCAGGTTCCAATCAGATTGGCACAAAAAGGACCCTAGTGTTCCACAGGGGACGTGCACCAAGAGGA…	MAEGNKWYYFSRKTQNRVTGNGYWKSLGADEPVFSSSSSKKVGMKKYCVFYMGEAPGGVKTNWVMQEYRLSDSSSGSSSSSRSSRRRGNSKVDYSKWVICRVYERSSEDDEDSAELSSLDEVFLSFDDLDEISLPN*
mikado.Chr_10G3497.1	MlNAC099	ATGGCTCCCTGCTATGTGTTTTTGCCTACAGATGAACAACTCATCGAGTATCTACTGAAGAAAGAGAAGGGACTGCCTCTGCCTGAGCAAGCTGTTGTTGAGCGCGAACTTTACGGTGAAAAATCACCATGGGAGGTTCTGAACGAAAATCACCTCCCATGGCAGGAATCCAAAACCAGAGGCGGCAAGACCCGTAAAAAGTCCGAGTCCGCCGTCTACGTCCTCACACCGCTCAAGAAGGCCAGCCAGCACCGGATTGGTAGAAAAGCCGGTTGTGGTGTATGGCATCAGGAGACTGGGGCTCAAGAAATTGTCAACGACAGTGATGATGTTATTGGATTCAAGAAGATGCTCGTTTTCAGGGTTGGCTACAACTATGGGGCTGACGAGGGTTTGAAC…	MEEEPACEVELPGFRFHPTEEELLSFYLKNMIVGKKLHFDIIGCLNIYHHDPWELPGLAKIGEREWYFFVPRDRRQGNGGRPNRITETGFWKATGSDRKIRSLSDPKKMIGLKKTLVFYKGRAPRGSKTDWVMKEYRLPDTSPSPKDIVLCKIYRKATSLKVLEQRAAMEEEVKTINGFIIPSPADPMETISSCSSKQYEDWVAPMARGSAQAPQMAFKKEYEEGDDLFLIVDEQKCEFEAHKLPELQVPKLSMDRTQDPFWTQLYTKSMA*
mikado.Chr_11G306.1	MlNAC100	ATGGGTCTAAGAGATGTTGGAGCTTCCCTGCCACCTGGGTTTAGATTCTACCCTAGTGATGAGGAGTTGGTCTGTCATTATCTCTACAAGAAGGTCACCAATGAAAAAGTTCTAAAGGGTACTCTGGTGGAAATTGATTTGCATACATGTGAGCCATGGCAGCTTCCTGAGGTGGCAAAGCTCAACTCGAACGAGTGGTACTTCTTTAGCTTCCGGGACCGCAAATACGCTACAGGCTTTCGAACCAACCGGGCCACAATCTCTGGAGTATTTCAAAAAACCAAGCAGCAGGGAGAGAACAGCTGCAAACTCAGCCCACAAAATGTGTTCGAAAGTAGTGCCACAATAGCTGATGAAACTTCTCCTCCTACAAACCACCAAACCTTCCCTTGTGGGTAT…	MEGEVVKEERLPPGFRFHPTDEELITYYLINKISDANFTARAIADVDLNKCEPWDLPGKAKMGEKEWYFFSLRDRKYPTGVRTNRATNTGYWKTTGKDKEIFNSVTTELVGMKKTLVFYRGRAPRGEKTNWVMHEYRIHSKSAFRTTKQDEWVVCRVFQKSAGVKKYPTSNHSRAVNPYNLEIGQSAMQSQMMQQAAAEADCQFPATGRNYVMSNAELAEISRVLRSGGSNPAAAAAGGT*
mikado.Chr_11G341.1	MlNAC101	ATGGAGAGCGAACCCATTTCCAGTTTCCAATTCCCTCCTGGTTTCCGTTTCCATCCTTCTGATGAAGAGCTGATCGTCCATTACCTACTAAACAAAGTGAATTCACATCCACTGCCAGCATATCTAATTGCTGAAATAGAGCTGTACAACTACAATCCATGGGAGCTGCCCAAGAAGGCTGTGTTTGGAGAAGAAGAATGGTTCTTCTTTAGTCCTAGAGAGCGAAAGTACCCAAAAGGAGAGAGGCCTAACAGAGCTGCAGGTTCAGGTTATTGGAAGGCTACAGGAACTGACAAGCCTATCCTTTCTGCCGGATCCAAGAAGATAGGGGTGAAGAAGGCTCTAGTCTTTTATGCCGGTCGGCCTCCTAGGGGAGTTAAGACAGACTGGATTATGAAC…	MECFPFLLRPGYKFYPTDKELVVHYLKKKILNQQLPADIIPTVNLRTYAHLVQLHLGEFFQATEKEWYFFSTKPECVNDCWIETSKYNISEGNEVVGFTKIFVLSNSEQPLPEPERRKKKRKKEKIKKWYIKEYTVNPFSIPPAQLDDQTIKDKATEKEWYFFSTKPEHVSDCWKETSRYDISEGNEVVGFAKIFALSNSEQPLPEPERRKKKTKKEKIKKWYIKEYAVNLLSIPPTQLDDQTIKDKILYTVVCKVYYEEEYATTS*
mikado.Chr_11G372.1	MlNAC102	ATGGAAGGAGAGGTGGTGAAGGAGGAAAGACTGCCACCAGGGTTTAGGTTTCATCCAACAGATGAAGAGCTTATTACTTATTATCTGATAAATAAGATCTCAGATGCAAACTTTACAGCGAGAGCCATTGCAGATGTTGATCTAAACAAGTGCGAGCCATGGGATCTTCCAGGAAAAGCTAAGATGGGAGAAAAAGAATGGTATTTTTTCAGCCTTAGAGATCGGAAATACCCAACTGGGGTGAGAACAAACAGAGCTACGAATACTGGTTACTGGAAAACCACAGGGAAAGACAAGGAGATCTTCAATAGTGTCACCACAGAGTTAGTTGGAATGAAGAAAACATTGGTTTTCTACAGAGGGAGAGCTCCCAGAGGAGAGAAAACAAACTGGGTCATG…	MESEPISSFQFPPGFRFHPSDEELIVHYLLNKVNSHPLPAYLIAEIELYNYNPWELPKKAVFGEEEWFFFSPRERKYPKGERPNRAAGSGYWKATGTDKPILSAGSKKIGVKKALVFYAGRPPRGVKTDWIMNEYRLPDTSRSSSKLQGSMRLDNWVLCRVRQKGNMSKNSWEVPQELIGYFPKIEELPSAHAYPNTKFSSGVLLQDSPDKELMGCFAKIDQELPSAHAYSNTNIITAYGSRDCQALATALTGQSLPYIQDSNGGNNGTSLYEDGSDNGSSVLEDSFFDNIFNATKGKSNEGTRYENLLPSTKMVTNDKENEDISPGNRLNTNNANFYIQSQYQRDTFNPSPLNAILSFQGLNECSFTGRFLMEQALTGGHDF*
mikado.Chr_11G1661.1	MlNAC103	ATGGAGTGTTTTCCTTTTCTACTAAGGCCAGGGTATAAGTTTTATCCTACTGACAAAGAGCTAGTGGTTCACTATTTGAAGAAGAAGATACTCAATCAACAACTCCCTGCCGATATAATTCCCACAGTTAATTTGAGGACCTATGCGCACCTAGTTCAACTTCATCTCGGTGAATTTTTTCAGGCTACTGAGAAAGAGTGGTATTTCTTCTCCACCAAACCAGAATGTGTGAACGATTGTTGGATAGAAACCAGCAAATATAACATATCTGAGGGCAATGAAGTTGTTGGATTCACGAAAATATTTGTTCTCTCTAATTCTGAACAGCCACTGCCAGAGCCGGAGAGGAGGAAAAAGAAAAGAAAAAAGGAAAAGATTAAAAAATGGTACATAAAAGAG…	MGLRDVGASLPPGFRFYPSDEELVCHYLYKKVTNEKVLKGTLVEIDLHTCEPWQLPEVAKLNSNEWYFFSFRDRKYATGFRTNRATISGVFQKTKQQGENSCKLSPQNVFESSATIADETSPPTNHQTFPCGYHETTISSFPQSPPHHQNLNLTALLNPNLLPSSQGEEIMNNNPPIISTPINSNKCIDDEFGFLLFEDTSLGNEAVVSPRLGDMRFDDNNSLVFL*
mikado.Chr_11G2618.1	MlNAC104	ATGAGTATATCGGTGAATGGGCAATCCCAGGTCCCTCCGGGGTTTCGTTTTCATCCAACAGAGGAGGAGCTCTTACAGTATTACTTGAGGAAGAAGGTTTCATACGAGGAGATTGACTTGGATGTAATTCGTGACGTCGATCTCAATAAGCTCGAGCCATGGGATATTCAAGAAAGGTGTAAAATAGGAACCACCCCGCAGAATGATTGGTACTTCTTCAGCCACAAAGACAAGAAGTACCCAACTGGGATGCGAACAAACCGTGCAACCGCTGCTGGGTTCTGGAAAGCTACTGGGCGGGATAAGGTGATCTACAGTAACTCTAGACGGATTGGGATGAGGAAGACTCTGGTCTTCTACAAAGGTCGAGCTCCTCACGGCCAAAAGTCCGATTGGATC…	MSISVNGQSQVPPGFRFHPTEEELLQYYLRKKVSYEEIDLDVIRDVDLNKLEPWDIQERCKIGTTPQNDWYFFSHKDKKYPTGMRTNRATAAGFWKATGRDKVIYSNSRRIGMRKTLVFYKGRAPHGQKSDWIMHEYRLDDNIYANHTHNNYVSDATGEATQEEGWVVCRIFKKKNHHKIPDRPNHSAFETETRTQRPSSSDEGTLEQIFHYMGRSCKREDEAMNSQAAGFPLPIIDTPSTMKNAFPDSNRIFVNLPSLESPNSVVSSQPNYQQIQAQMLTNNDAPVTNSVNDNQWSETSLNDWTDLDRLVDSHISGHGETSRQLDADNGEFDLWSFPSSSLSSAADPLCHLSNAPSL*
mikado.Chr_12G578.1	MlNAC105	ATGGGTCTAAGAGACATTGGAGCATCACTTCCACCAGGGTTTAGATTCTATCCCAGTGATGAGGAGCTGGTTTGCCATTATCTCCACAAAAAGATCGCCAATGAAGATGTTCTCAAGGGCACTCTGGTGGAAGTCGACTTGCATACATGTGAACCATGGCAGCTTCCGGAGGTGGCAAAACTGAACTCGAACGAGTGGTACTTCTTCAGCTTCCGGGACCGCAAATACGCGACGGGGTTTCGAACCAACCGAGCCACGACTTGTGGATACTGGAAAGCCACCGGGAAGGATCGAACTGTCCACAACCCGAGGACTCGCGCCGTTGTTGGAATGAGAAAGACACTGGTTTTCTACCGAAACAGAGCTCCAAATGGGATCAAAACTGGTTGGATCATGCAC…	MNSTDDLFVSGVAKLNSNEWCFFSFRDRKYATGFRTSRATTCGYWKATGKDQTVHNPRTRAVVGMRKTLVFCRNRAPMGSKLVGSRTSFATHASQGGLGSMQSISEKQRRE*
mikado.Chr_12G579.1	MlNAC106	ATGAATTCGACCGATGACTTGTTTGTGTCAGGGGTGGCAAAACTGAATTCGAACGAGTGGTGCTTCTTCAGCTTTCGGGACCGCAAATACGCGACGGGGTTTCGAACCAGCCGGGCCACGACTTGTGGATACTGGAAAGCCACCGGGAAGGATCAAACTGTCCATAATCCGAGGACTCGCGCCGTAGTTGGAATGAGAAAGACGCTGGTTTTCTGCCGAAACAGAGCTCCAATGGGATCAAAACTGGTTGGATCACGCACGAGTTTTGCCACACATGCCTCCCAAGGAGGACTGGGCTCTATGCAGAGTATTTCAGAAAAGCAAAGGAGAGAATAG	MGLRDIGASLPPGFRFYPSDEELVCHYLHKKIANEDVLKGTLVEVDLHTCEPWQLPEVAKLNSNEWYFFSFRDRKYATGFRTNRATTCGYWKATGKDRTVHNPRTRAVVGMRKTLVFYRNRAPNGIKTGWIMHEFRLENPHMPPKEDWVLCRVFQKSKGEHSNSNSNRSPQNVPESTTASATSPLLADQIKLPCGYCQTINSVSVSSHSPPQQNQSSSTVVLNLSPFNNNNHHNFLLLSDHHEMNNNNIRGTEINSKCEEEDVDQYGFLFDMSFQESSLGDGSVPPNLDDMRFDDEDNSLVLL*
mikado.Chr_12G1299.1	MlNAC107	ATGCAGGAGATTGCAGACATGTCGGCGGGAGAGATGCAGATGTCCATCGCCACGTCGTCGATATTTCCAGGGTTTAGGTTCTCGCCGACCGACTTGGAGTTGATATCGCACTACCTGAAAAAGAAGCTGGAAGGCACCGACAAGTGTGTCGAAGTCATTCCGGAGGTTGAGATTTGCCAGTACGAGCCGTGGGACTTGCCAGCCAAATCAGTCATTCAATCAGAGAATGAGTGGTTCTTCTTTTCTCCTCGTGGAAGGAAGTACCCAAATGGATCACAAAGTAAGAGGGCAACTGAATCTGGCTATTGGAAAGCCACTGGGAAAGAACGAAATGTAAAATCAGGTTCTAATCTGATTGGCACAAAAAGGACTTTGGTGTTTCACGTAGGTCGTGCACCA…	MERETLSSLQFPPGFRFHPSDEELITHYLLNKVKSCPLPAHVIADIELYKYNPWELPNKALFGEDEWYFFSPRDRKYPNGERPNRTAASGYWKATGTDKPILTSRSEKIGVKKSLVFYTGRPPKVVKTDWIMNEYRLPDKTRPSKLKGSMRLDDWVLCRVRQKGNMSKNTGEAQDSASKEPSEYFPNAEELPFACISPDTQIITYFGHEGSQVLAPTLIDRPLPHNDNISSEIFQDSNDNDGYNDTSLHEDGSEKLNSPLAGAFIDIIFNETKGKSEEGSGNQGTMYKNLLPTTSNNVNFYIQNQSERDIFNANPLNAINSLEGLNESIFTGRFLQ*
mikado.Chr_12G2091.1	MlNAC108	ATGAAGGAAGTGCTACCAGGATATCGCTTCTACCCAACTGAAGAAGAGCTCGTTTCATTCTATCTTCACAACAAGCTAGAAGGAAAGCGACATGACTTGAGCCGTGTCATCCCTCTACTCGACGTTTATCAACTCGAACCCTGGCACCTTCCAAAACTTTCGGGGCAGTTGTGCAATAATGACACCGAGCAATGGTTCTTCTTTGCTCCGAGACAGGAGAGGGAAGCCCAGGGAGGGAGGCCGAACCGGACCACGGCTTCCGGATACTGGAAGGCAACCGGCTCTCCCAGTTATGTCTACTCGTCAGACAACCGGGTGATTGGAGTGAAGAAGACGATGGTGTTCTATCAAGGGAAAGCCCCGACCGGAAGAAAAACCAAATGGAAGATGAATGAGTAT…	MKEVLPGYRFYPTEEELVSFYLHNKLEGKRHDLSRVIPLLDVYQLEPWHLPKLSGQLCNNDTEQWFFFAPRQEREAQGGRPNRTTASGYWKATGSPSYVYSSDNRVIGVKKTMVFYQGKAPTGRKTKWKMNEYRAIKEEASSPFGCVVPKLRHELSLCRVYVISGNFRAFDRRPLGAETSQTMKLPQFTQTGEKTSSSESSCSGEGLFLEVPQTNLEVCNGLAPPSDWGQLNWL*
mikado.Chr_12G2111.1	MlNAC109	ATGGAGAGAGAAACCCTTTCCAGTTTACAATTTCCTCCTGGTTTCCGGTTCCACCCGTCTGACGAAGAGCTCATCACTCATTACTTGCTAAACAAAGTAAAGTCATGTCCACTGCCAGCACACGTAATTGCCGATATAGAGTTGTATAAATATAATCCGTGGGAGCTCCCGAATAAGGCTTTGTTTGGAGAAGATGAATGGTACTTCTTTAGCCCGAGAGATCGGAAGTATCCAAATGGAGAGAGGCCTAATAGAACAGCAGCTTCGGGTTATTGGAAGGCCACGGGAACGGACAAGCCCATTCTTACCTCAAGATCCGAAAAGATAGGGGTCAAAAAGTCTCTAGTCTTCTATACGGGTCGACCTCCAAAGGTAGTTAAGACAGATTGGATAATGAAC…	MQEIADMSAGEMQMSIATSSIFPGFRFSPTDLELISHYLKKKLEGTDKCVEVIPEVEICQYEPWDLPAKSVIQSENEWFFFSPRGRKYPNGSQSKRATESGYWKATGKERNVKSGSNLIGTKRTLVFHVGRAPRGERTEWIMHEYCMRGQPQDSWVVCRIRKNSQFRSNDSPRQGSLNQRNLSTENNSNFSLSEAGVEQSGIFEGTGPVESNSKECSSSYNSHSVERCDYESESDQKLTSNYSQPGPSHQGCEDDDCYADILKDDIVDLGKSLMPPTTPDPLSISYQPAQAIPSRTLPSQGTASRRIRLRKPMAPEKYHRQQPEDAICDNYSVDKSVRPNSLLLSKSMPSLVSERRVNPGTMRYCIFLLIVLILMVLFLLFPGHIKRLLYASLA*
