# Supplementary material for: Genome-Wide Identification of 109 NAC Genes and Dynamic Expression Profiles Under Cold Stress in Madhuca longifolia
Source: Int J Mol Sci. 2025 May 14;26(10):4713. doi: 10.3390/ijms26104713 (PMC12112435; doi:10.3390/ijms26104713)
Supplement: Supplementary file 1 [file ijms-26-04713-s001.zip › ijms-3537786-supplementary/supplementary_files/Table S2_motif.xlsx]

## Sheet: Sheet1
	Logo	E-value	Sites	Width	more
1	#VALUE!	5.6e-2447	85	41	GEKEWYFFSPRDRKYPNGTRPNRATGSGYWKATGKDKPIYS
2	#VALUE!	8.4e-1355	90	22	KTLVFYKGRAPKGEKTBWVMHE
3	#VALUE!	4.7e-1446	102	21	PPGFRFHPTDEELVVYYLKKK
4	#VALUE!	1.1e-832	79	21	VIAEVDLYKYEPWDLPEKAKI
5	#VALUE!	3.6e-454	82	15	RLDDWVLCRVFKKSN
6	#VALUE!	5.9e-263	9	50	IDEFIPTVEGEDGICYTHPEKLPGVKKDGLSRHFFHRPSKAYTTGTRKRR
7	#VALUE!	2.5e-118	9	29	YHLGNNEDEKEGELVVSKVFYQTQPRQCN
8	#VALUE!	2.6e-101	9	29	DLDGGETRWHKTGKTRPVMLNGVQKGCKK
9	#VALUE!	7.5e-76	83	8	GSRLIGMK
10	#VALUE!	7.8e-55	14	21	YYKGRAPNLIKTHWIMHEYTL
