# Supplementary material for: Genome-Wide Identification of 109 NAC Genes and Dynamic Expression Profiles Under Cold Stress in Madhuca longifolia
Source: Int J Mol Sci. 2025 May 14;26(10):4713. doi: 10.3390/ijms26104713 (PMC12112435; doi:10.3390/ijms26104713)
Supplement: Supplementary file 1 [file ijms-26-04713-s001.zip › ijms-3537786-supplementary/supplementary_files/Table S3_PlantCare.xlsx]

## Sheet: Sheet1
MlNAC001	LTR	CCGAAA	1432	6	+	Hordeum vulgare
MlNAC001	ABRE	CACGTG	43	6	+	Arabidopsis thaliana
MlNAC001	ABRE	ACGTG	44	5	+	Arabidopsis thaliana
MlNAC001	MYB	CAACCA	207	6	-	Arabidopsis thaliana
MlNAC001	MYB	CAACCA	1026	6	+	Arabidopsis thaliana
MlNAC001	MYB	TAACCA	1383	6	+	Arabidopsis thaliana
MlNAC001	MYB	CAACCA	1506	6	-	Arabidopsis thaliana
MlNAC001	MYB	CAACAG	1797	6	-	Arabidopsis thaliana
MlNAC001	W box	TTGACC	1832	6	-	Arabidopsis thaliana
MlNAC001	Unnamed__4	CTCC	190	4	-	Petroselinum hortense
MlNAC001	Unnamed__4	CTCC	193	4	-	Petroselinum hortense
MlNAC001	Unnamed__4	CTCC	309	4	+	Petroselinum hortense
MlNAC001	Unnamed__4	CTCC	745	4	+	Petroselinum hortense
MlNAC001	Unnamed__4	CTCC	765	4	+	Petroselinum hortense
MlNAC001	Unnamed__4	CTCC	889	4	+	Petroselinum hortense
MlNAC001	Unnamed__4	CTCC	1550	4	-	Petroselinum hortense
MlNAC001	Unnamed__4	CTCC	1631	4	+	Petroselinum hortense
MlNAC001	Unnamed__6	taTAAATATct	933	10	-	Zea mays
MlNAC001	Unnamed__6	taTAAATATct	1000	10	+	Zea mays
MlNAC001	ACE	GACACGTATG	65	9	+	Petroselinum crispum
MlNAC001	ACE	GACACGTATG	1098	9	-	Petroselinum crispum
MlNAC001	Myb	CAACTG	1794	6	+	Arabidopsis thaliana
MlNAC001	AT-rich element	ATAGAAATCAA	1057	10	+	Glycine max
MlNAC001	CAAT-box	CAAT	30	4	-	Nicotiana glutinosa
MlNAC001	CAAT-box	CCAAT	161	5	+	Arabidopsis thaliana
MlNAC001	CAAT-box	CAAT	162	4	+	Nicotiana glutinosa
MlNAC001	CAAT-box	CAAAT	198	5	+	Pisum sativum
MlNAC001	CAAT-box	CCAAT	205	5	-	Arabidopsis thaliana
MlNAC001	CAAT-box	CAAAT	233	5	+	Pisum sativum
MlNAC001	CAAT-box	CAAT	293	4	-	Nicotiana glutinosa
MlNAC001	CAAT-box	CAAT	381	4	-	Nicotiana glutinosa
MlNAC001	CAAT-box	CAAT	413	4	+	Nicotiana glutinosa
MlNAC001	CAAT-box	CAAT	440	4	+	Nicotiana glutinosa
MlNAC001	CAAT-box	CAAT	445	4	+	Nicotiana glutinosa
MlNAC001	CAAT-box	CAAAT	489	5	-	Pisum sativum
MlNAC001	CAAT-box	CAAAT	536	5	+	Pisum sativum
MlNAC001	CAAT-box	CCAAT	552	5	+	Arabidopsis thaliana
MlNAC001	CAAT-box	CAAT	553	4	+	Nicotiana glutinosa
MlNAC001	CAAT-box	CAAAT	568	5	-	Pisum sativum
MlNAC001	CAAT-box	CAAT	596	4	-	Nicotiana glutinosa
MlNAC001	CAAT-box	CAAT	654	4	+	Nicotiana glutinosa
MlNAC001	CAAT-box	CAAT	658	4	-	Nicotiana glutinosa
MlNAC001	CAAT-box	CCAAT	734	5	+	Arabidopsis thaliana
MlNAC001	CAAT-box	CAAT	735	4	+	Nicotiana glutinosa
MlNAC001	CAAT-box	CAAT	813	4	-	Nicotiana glutinosa
MlNAC001	CAAT-box	CAAAT	858	5	+	Pisum sativum
MlNAC001	CAAT-box	CAAT	1021	4	-	Nicotiana glutinosa
MlNAC001	CAAT-box	CAAT	1038	4	+	Nicotiana glutinosa
MlNAC001	CAAT-box	CAAT	1082	4	+	Nicotiana glutinosa
MlNAC001	CAAT-box	CAAT	1156	4	+	Nicotiana glutinosa
MlNAC001	CAAT-box	CAAAT	1279	5	-	Pisum sativum
MlNAC001	CAAT-box	CAAT	1295	4	+	Nicotiana glutinosa
MlNAC001	CAAT-box	CAAT	1323	4	+	Nicotiana glutinosa
MlNAC001	CAAT-box	CAAAT	1337	5	-	Pisum sativum
MlNAC001	CAAT-box	CAAAT	1452	5	+	Pisum sativum
MlNAC001	CAAT-box	CAAT	1619	4	+	Nicotiana glutinosa
MlNAC001	CAAT-box	CAAT	1644	4	+	Nicotiana glutinosa
MlNAC001	CAAT-box	CAAT	1757	4	+	Nicotiana glutinosa
MlNAC001	CAAT-box	CAAT	1759	4	-	Nicotiana glutinosa
MlNAC001	CAAT-box	CAAT	1878	4	+	Nicotiana glutinosa
MlNAC001	CAAT-box	CAAT	1909	4	-	Nicotiana glutinosa
MlNAC001	CAAT-box	CAAT	1915	4	-	Nicotiana glutinosa
MlNAC001	CAAT-box	CCAAT	1974	5	-	Arabidopsis thaliana
MlNAC001	G-Box	TCCACATGGCA	41	10	+	Triticum aestivum
MlNAC001	G-Box	CACGTG	43	6	+	Pisum sativum
MlNAC001	ARE	AAACCA	1061	6	+	Zea mays
MlNAC001	ARE	AAACCA	1976	6	-	Zea mays
MlNAC001	Sp1	GGGCGG	78	6	+	Oryza sativa
MlNAC001	Sp1	GGGCGG	151	6	+	Oryza sativa
MlNAC001	CCGTCC-box	CCGTCC	695	6	+	Petroselinum hortense
MlNAC001	G-box	GCCACGTGGA	41	10	-	Arabidopsis thaliana
MlNAC001	G-box	CACGTG	43	6	+	Arabidopsis thaliana
MlNAC001	G-box	CACGAC	822	6	+	Zea mays
MlNAC001	MBS	CAACTG	1794	6	+	Arabidopsis thaliana
MlNAC001	TATA-box	TATAAAA	270	7	-	Pisum sativum
MlNAC001	TATA-box	TATAAA	271	6	-	Helianthus annuus
MlNAC001	TATA-box	TATATAA	272	7	-	Arabidopsis thaliana
MlNAC001	TATA-box	TATATA	273	6	+	Arabidopsis thaliana
MlNAC001	TATA-box	ATATAT	274	6	+	Brassica napus
MlNAC001	TATA-box	TATATA	275	6	+	Arabidopsis thaliana
MlNAC001	TATA-box	ATATAT	276	6	+	Brassica napus
MlNAC001	TATA-box	TATATA	277	6	+	Arabidopsis thaliana
MlNAC001	TATA-box	ATATAT	278	6	+	Brassica napus
MlNAC001	TATA-box	TATATA	279	6	+	Arabidopsis thaliana
MlNAC001	TATA-box	TATA	281	4	+	Arabidopsis thaliana
MlNAC001	TATA-box	ATATAT	301	6	+	Brassica napus
MlNAC001	TATA-box	TATA	302	4	+	Arabidopsis thaliana
MlNAC001	TATA-box	TATACA	338	6	-	Helianthus annuus
MlNAC001	TATA-box	TATATA	340	6	+	Arabidopsis thaliana
MlNAC001	TATA-box	ATATAT	341	6	+	Brassica napus
MlNAC001	TATA-box	TATA	342	4	+	Arabidopsis thaliana
MlNAC001	TATA-box	TACAAAA	347	7	-	Oryza sativa
MlNAC001	TATA-box	ATATAA	424	6	+	Brassica oleracea
MlNAC001	TATA-box	TATA	425	4	+	Arabidopsis thaliana
MlNAC001	TATA-box	TATAAAT	507	7	-	Brassica juncea
MlNAC001	TATA-box	TATAAA	508	6	-	Helianthus annuus
MlNAC001	TATA-box	TATAA	509	5	-	Arabidopsis thaliana
MlNAC001	TATA-box	TATA	510	4	+	Arabidopsis thaliana
MlNAC001	TATA-box	ATATAT	592	6	+	Brassica napus
MlNAC001	TATA-box	TATA	593	4	+	Arabidopsis thaliana
MlNAC001	TATA-box	ATTATA	606	6	+	Brassica napus
MlNAC001	TATA-box	TATATAA	607	7	-	Arabidopsis thaliana
MlNAC001	TATA-box	TATATA	608	6	+	Arabidopsis thaliana
MlNAC001	TATA-box	TATA	610	4	+	Arabidopsis thaliana
MlNAC001	TATA-box	TATA	623	4	+	Arabidopsis thaliana
MlNAC001	TATA-box	TATAAA	756	6	-	Helianthus annuus
MlNAC001	TATA-box	TATAA	757	5	-	Arabidopsis thaliana
MlNAC001	TATA-box	TATA	758	4	+	Arabidopsis thaliana
MlNAC001	TATA-box	taTATAAAg	772	9	-	Lycopersicon esculentum
MlNAC001	TATA-box	TATAAA	773	6	-	Helianthus annuus
MlNAC001	TATA-box	TATATAA	774	7	-	Arabidopsis thaliana
MlNAC001	TATA-box	TATATA	775	6	+	Arabidopsis thaliana
MlNAC001	TATA-box	ATATAT	776	6	+	Brassica napus
MlNAC001	TATA-box	TATATA	777	6	+	Arabidopsis thaliana
MlNAC001	TATA-box	TATA	779	4	+	Arabidopsis thaliana
MlNAC001	TATA-box	TATA	810	4	+	Arabidopsis thaliana
MlNAC001	TATA-box	ATATAT	861	6	+	Brassica napus
MlNAC001	TATA-box	TATATA	862	6	+	Arabidopsis thaliana
MlNAC001	TATA-box	ATATAA	863	6	+	Brassica oleracea
MlNAC001	TATA-box	TATA	864	4	+	Arabidopsis thaliana
MlNAC001	TATA-box	taTATAAAtc	934	9	-	Arabidopsis thaliana
MlNAC001	TATA-box	ATATAT	935	6	+	Brassica napus
MlNAC001	TATA-box	TATATA	936	6	+	Arabidopsis thaliana
MlNAC001	TATA-box	ATATAT	937	6	+	Brassica napus
MlNAC001	TATA-box	TATATA	938	6	+	Arabidopsis thaliana
MlNAC001	TATA-box	TATA	940	4	+	Arabidopsis thaliana
MlNAC001	TATA-box	ATTATA	990	6	+	Brassica napus
MlNAC001	TATA-box	TATATAA	991	7	-	Arabidopsis thaliana
MlNAC001	TATA-box	TATATA	992	6	+	Arabidopsis thaliana
MlNAC001	TATA-box	ATATAT	993	6	+	Brassica napus
MlNAC001	TATA-box	TATATA	994	6	+	Arabidopsis thaliana
MlNAC001	TATA-box	ATATAT	995	6	+	Brassica napus
MlNAC001	TATA-box	TATATA	996	6	+	Arabidopsis thaliana
MlNAC001	TATA-box	TATATTTATATTT	997	12	-	Avena sativa
MlNAC001	TATA-box	TATATA	998	6	+	Arabidopsis thaliana
MlNAC001	TATA-box	ATATAA	999	6	+	Brassica oleracea
MlNAC001	TATA-box	TATA	1000	4	-	Arabidopsis thaliana
MlNAC001	TATA-box	ATATAT	1005	6	-	Brassica napus
MlNAC001	TATA-box	TATATA	1006	6	-	Arabidopsis thaliana
MlNAC001	TATA-box	ATATAT	1007	6	-	Brassica napus
MlNAC001	TATA-box	TATA	1008	4	-	Arabidopsis thaliana
MlNAC001	TATA-box	ATTATA	1031	6	+	Brassica napus
MlNAC001	TATA-box	TATAA	1032	5	-	Arabidopsis thaliana
MlNAC001	TATA-box	TATA	1033	4	-	Arabidopsis thaliana
MlNAC001	TATA-box	TATA	1056	4	-	Arabidopsis thaliana
MlNAC001	TATA-box	TATAAGAA	1085	8	-	Zea mays
MlNAC001	TATA-box	TATAA	1088	5	-	Arabidopsis thaliana
MlNAC001	TATA-box	TATA	1089	4	-	Arabidopsis thaliana
MlNAC001	TATA-box	TATATAA	1127	7	-	Arabidopsis thaliana
MlNAC001	TATA-box	TATATA	1128	6	-	Arabidopsis thaliana
MlNAC001	TATA-box	ATATAA	1129	6	+	Brassica oleracea
MlNAC001	TATA-box	TATA	1130	4	-	Arabidopsis thaliana
MlNAC001	TATA-box	ATATAT	1158	6	-	Brassica napus
MlNAC001	TATA-box	TATA	1159	4	-	Arabidopsis thaliana
MlNAC001	TATA-box	ATATAT	1171	6	-	Brassica napus
MlNAC001	TATA-box	TATATA	1172	6	-	Arabidopsis thaliana
MlNAC001	TATA-box	ATATAT	1173	6	-	Brassica napus
MlNAC001	TATA-box	TATA	1174	4	-	Arabidopsis thaliana
MlNAC001	TATA-box	TATACA	1193	6	-	Helianthus annuus
MlNAC001	TATA-box	TATATA	1195	6	-	Arabidopsis thaliana
MlNAC001	TATA-box	ATATAT	1196	6	-	Brassica napus
MlNAC001	TATA-box	TATATA	1197	6	-	Arabidopsis thaliana
MlNAC001	TATA-box	ATATAT	1198	6	-	Brassica napus
MlNAC001	TATA-box	TATATA	1199	6	-	Arabidopsis thaliana
MlNAC001	TATA-box	TATA	1201	4	-	Arabidopsis thaliana
MlNAC001	TATA-box	TATATA	1360	6	-	Arabidopsis thaliana
MlNAC001	TATA-box	TATA	1362	4	-	Arabidopsis thaliana
MlNAC001	TATA-box	ATATAT	1594	6	-	Brassica napus
MlNAC001	TATA-box	TATA	1595	4	-	Arabidopsis thaliana
MlNAC001	TATA-box	ATATAA	1933	6	+	Brassica oleracea
MlNAC001	TATA-box	TATA	1934	4	-	Arabidopsis thaliana
MlNAC001	Box II	CCACGTGGC	42	9	+	Petroselinum crispum
MlNAC001	AT~TATA-box	TATATAAA	271	8	-	Arabidopsis thaliana
MlNAC001	AT~TATA-box	TATATA	273	6	+	Arabidopsis thaliana
MlNAC001	AT~TATA-box	TATATA	275	6	+	Arabidopsis thaliana
MlNAC001	AT~TATA-box	TATATA	277	6	+	Arabidopsis thaliana
MlNAC001	AT~TATA-box	TATATA	279	6	+	Arabidopsis thaliana
MlNAC001	AT~TATA-box	TATATA	340	6	+	Arabidopsis thaliana
MlNAC001	AT~TATA-box	TATATA	608	6	+	Arabidopsis thaliana
MlNAC001	AT~TATA-box	TATATAAA	773	8	-	Arabidopsis thaliana
MlNAC001	AT~TATA-box	TATATA	775	6	+	Arabidopsis thaliana
MlNAC001	AT~TATA-box	TATATA	777	6	+	Arabidopsis thaliana
MlNAC001	AT~TATA-box	TATATA	862	6	+	Arabidopsis thaliana
MlNAC001	AT~TATA-box	TATATA	936	6	+	Arabidopsis thaliana
MlNAC001	AT~TATA-box	TATATA	938	6	+	Arabidopsis thaliana
MlNAC001	AT~TATA-box	TATATA	992	6	+	Arabidopsis thaliana
MlNAC001	AT~TATA-box	TATATA	994	6	+	Arabidopsis thaliana
MlNAC001	AT~TATA-box	TATATA	996	6	+	Arabidopsis thaliana
MlNAC001	AT~TATA-box	TATATA	998	6	+	Arabidopsis thaliana
MlNAC001	AT~TATA-box	TATATA	1006	6	-	Arabidopsis thaliana
MlNAC001	AT~TATA-box	TATATA	1128	6	-	Arabidopsis thaliana
MlNAC001	AT~TATA-box	TATATA	1172	6	-	Arabidopsis thaliana
MlNAC001	AT~TATA-box	TATATA	1195	6	-	Arabidopsis thaliana
MlNAC001	AT~TATA-box	TATATA	1197	6	-	Arabidopsis thaliana
MlNAC001	AT~TATA-box	TATATA	1199	6	-	Arabidopsis thaliana
MlNAC001	AT~TATA-box	TATATA	1360	6	-	Arabidopsis thaliana
MlNAC001	ERE	ATTTTAAA	586	8	-	Nicotiana glutinos
MlNAC001	TATA	TATAAAAT	269	8	-	Arabidopsis thaliana
MlNAC001	box S	AGCCACC	721	7	+	Arabidopsis thaliana
MlNAC001	I-box	GTATAAGGCC	1123	9	-	Larix laricina
MlNAC001	WRE3	CCACCT	481	6	-	Pisum sativum
MlNAC001	WRE3	CCACCT	669	6	-	Pisum sativum
MlNAC001	MYB-like sequence	TAACCA	1383	6	+	Arabidopsis thaliana
MlNAC001	Myb-binding site	CAACAG	1797	6	-	Nicotiana tabacum
MlNAC001	CCGTCC motif	CCGTCC	695	6	+	Nicotiana tabacum
MlNAC001	P-box	CCTTTTG	1633	7	+	Oryza sativa
MlNAC001	STRE	AGGGG	76	5	+	Arabidopsis thaliana
MlNAC001	STRE	AGGGG	1120	5	+	Arabidopsis thaliana
MlNAC001	STRE	AGGGG	1261	5	-	Arabidopsis thaliana
MlNAC001	TGA-element	AACGAC	1522	6	+	Brassica oleracea
MlNAC001	TGA-element	AACGAC	1767	6	+	Brassica oleracea
MlNAC001	Pc-CMA2c	GCCCACGCA	1580	9	+	Pisum sativum
MlNAC001	A-box	CCGTCC	695	6	+	Petroselinum crispum
MlNAC001	RY-element	CATGCATG	1232	8	-	Helianthus annuus
MlNAC001	Box 4	ATTAAT	181	6	+	Petroselinum crispum
MlNAC001	Box 4	ATTAAT	432	6	+	Petroselinum crispum
MlNAC001	Box 4	ATTAAT	639	6	+	Petroselinum crispum
MlNAC001	Box 4	ATTAAT	1043	6	-	Petroselinum crispum
MlNAC001	Box 4	ATTAAT	1110	6	-	Petroselinum crispum
MlNAC001	Box 4	ATTAAT	1325	6	-	Petroselinum crispum
MlNAC001	Box 4	ATTAAT	1333	6	-	Petroselinum crispum
MlNAC001	Box 4	ATTAAT	1905	6	-	Petroselinum crispum
MlNAC001	Unnamed__1	GCCACGTGGC	41	9	+	Petunia sp.
MlNAC001	Unnamed__1	CGTGG	42	5	-	Zea mays
MlNAC001	Unnamed__1	CGTGG	45	5	+	Zea mays
MlNAC001	Unnamed__1	CGTGG	260	5	-	Zea mays
MlNAC001	Unnamed__1	CGTGG	977	5	+	Zea mays
MlNAC001	Unnamed__1	CGTGG	1582	5	-	Zea mays
MlNAC001	DRE core	GCCGAC	121	6	-	Arabidopsis thaliana
MlNAC001	DRE core	GCCGAC	1752	6	-	Arabidopsis thaliana
MlNAC001		motif_sequence	265	4	-	organism
MlNAC001		motif_sequence	763	4	+	organism
MlNAC001		motif_sequence	1177	4	+	organism
MlNAC001		motif_sequence	1289	4	-	organism
MlNAC001		motif_sequence	1308	4	+	organism
MlNAC001		motif_sequence	1396	4	-	organism
MlNAC001		motif_sequence	1427	4	+	organism
MlNAC001		motif_sequence	1480	4	+	organism
MlNAC001		motif_sequence	1570	4	-	organism
MlNAC001		motif_sequence	1650	4	+	organism
MlNAC001		motif_sequence	1720	4	+	organism
MlNAC001		motif_sequence	1853	4	+	organism
MlNAC001		motif_sequence	1863	4	+	organism
MlNAC001		motif_sequence	1883	4	+	organism
MlNAC001	ABRE2	CCACGTGG	42	8	+	Zea mays
MlNAC001	AuxRR-core	GGTCCAT	1668	7	+	Nicotiana tabacum
MlNAC001	MYC	CATGTG	116	6	-	Arabidopsis thaliana
MlNAC001	MYC	CATTTG	198	6	-	Arabidopsis thaliana
MlNAC001	MYC	CATTTG	233	6	-	Arabidopsis thaliana
MlNAC001	MYC	CATTTG	1278	6	+	Arabidopsis thaliana
MlNAC001	MYC	CAATTG	1757	6	-	Arabidopsis thaliana
MlNAC001	MYC	CATGTG	1783	6	-	Arabidopsis thaliana
MlNAC001	MYC	CATGTG	1964	6	+	Arabidopsis thaliana
MlNAC002	WUN-motif	AAATTACTA	67	9	-	Nicotiana glutinosa
MlNAC002	WUN-motif	AAATTACT	68	8	-	Nicotiana glutinosa
MlNAC002	WUN-motif	TTATTACAT	1694	9	-	Nicotiana glutinosa
MlNAC002	WUN-motif	TTATTACAT	1731	9	-	Nicotiana glutinosa
MlNAC002	CCGTCC motif	CCGTCC	1370	6	+	Nicotiana tabacum
MlNAC002	MYB-like sequence	TAACCA	101	6	-	Arabidopsis thaliana
MlNAC002	MYB-like sequence	TAACCA	553	6	+	Arabidopsis thaliana
MlNAC002	MYB-like sequence	TAACCA	1024	6	-	Arabidopsis thaliana
MlNAC002	WRE3	CCACCT	1589	6	-	Pisum sativum
MlNAC002	AT1-motif	AATTATTTTTTATT	1190	13	-	Solanum tuberosum
MlNAC002	STRE	AGGGG	1843	5	-	Arabidopsis thaliana
MlNAC002	A-box	CCGTCC	1370	6	+	Petroselinum crispum
MlNAC002	TCCC-motif	TCTCCCT	981	7	-	Spinacia oleracea
MlNAC002	Unnamed__1	GAATTTAATTAA	26	11	+	Glycine max
MlNAC002	Unnamed__1	GAATTTAATTAA	30	11	-	Glycine max
MlNAC002	Unnamed__1	CGTGG	916	5	+	Zea mays
MlNAC002	Unnamed__1	CGTGG	965	5	+	Zea mays
MlNAC002	Box 4	ATTAAT	84	6	+	Petroselinum crispum
MlNAC002	Box 4	ATTAAT	227	6	+	Petroselinum crispum
MlNAC002	Box 4	ATTAAT	1105	6	-	Petroselinum crispum
MlNAC002	Box 4	ATTAAT	1142	6	-	Petroselinum crispum
MlNAC002	Box 4	ATTAAT	1348	6	-	Petroselinum crispum
MlNAC002	Box 4	ATTAAT	1789	6	-	Petroselinum crispum
MlNAC002		motif_sequence	760	4	+	organism
MlNAC002		motif_sequence	772	4	+	organism
MlNAC002		motif_sequence	794	4	+	organism
MlNAC002		motif_sequence	808	4	+	organism
MlNAC002		motif_sequence	841	4	-	organism
MlNAC002		motif_sequence	983	4	-	organism
MlNAC002		motif_sequence	1041	4	-	organism
MlNAC002		motif_sequence	1241	4	-	organism
MlNAC002		motif_sequence	1488	4	+	organism
MlNAC002		motif_sequence	1605	4	+	organism
MlNAC002		motif_sequence	1857	4	+	organism
MlNAC002		motif_sequence	1866	4	+	organism
MlNAC002	MYC	CATGTG	1407	6	+	Arabidopsis thaliana
MlNAC002	ABRE	ACGTG	455	5	-	Arabidopsis thaliana
MlNAC002	ABRE	AACCCGG	726	7	-	Arabidopsis thaliana
MlNAC002	TATC-box	TATCCCA	1054	7	-	Oryza sativa
MlNAC002	TATC-box	TATCCCA	1147	7	-	Oryza sativa
MlNAC002	MYB	TAACCA	101	6	-	Arabidopsis thaliana
MlNAC002	MYB	TAACCA	553	6	+	Arabidopsis thaliana
MlNAC002	MYB	CAACCA	825	6	-	Arabidopsis thaliana
MlNAC002	MYB	TAACCA	1024	6	-	Arabidopsis thaliana
MlNAC002	MYB	CAACCA	1493	6	+	Arabidopsis thaliana
MlNAC002	Myb	CAACTG	589	6	+	Arabidopsis thaliana
MlNAC002	Unnamed__4	CTCC	810	4	+	Petroselinum hortense
MlNAC002	Unnamed__4	CTCC	932	4	-	Petroselinum hortense
MlNAC002	Unnamed__4	CTCC	983	4	-	Petroselinum hortense
MlNAC002	Unnamed__4	CTCC	1447	4	+	Petroselinum hortense
MlNAC002	Unnamed__4	CTCC	1490	4	+	Petroselinum hortense
MlNAC002	Unnamed__4	CTCC	1577	4	-	Petroselinum hortense
MlNAC002	Unnamed__4	CTCC	1607	4	+	Petroselinum hortense
MlNAC002	Unnamed__4	CTCC	1859	4	+	Petroselinum hortense
MlNAC002	TCT-motif	TCTTAC	615	6	+	Arabidopsis thaliana
MlNAC002	CCGTCC-box	CCGTCC	1370	6	+	Petroselinum hortense
MlNAC002	Sp1	GGGCGG	1991	6	-	Oryza sativa
MlNAC002	ARE	AAACCA	142	6	+	Zea mays
MlNAC002	ARE	AAACCA	273	6	-	Zea mays
MlNAC002	ARE	AAACCA	692	6	-	Zea mays
MlNAC002	ARE	AAACCA	1644	6	-	Zea mays
MlNAC002	CAAT-box	CAAAT	72	5	-	Pisum sativum
MlNAC002	CAAT-box	CAAT	134	4	+	Nicotiana glutinosa
MlNAC002	CAAT-box	CAAAT	270	5	-	Pisum sativum
MlNAC002	CAAT-box	CAAT	384	4	-	Nicotiana glutinosa
MlNAC002	CAAT-box	CAAAT	540	5	+	Pisum sativum
MlNAC002	CAAT-box	CAAAT	548	5	-	Pisum sativum
MlNAC002	CAAT-box	TGCCAAC	624	7	-	Petunia hybrida
MlNAC002	CAAT-box	CAAAT	799	5	+	Pisum sativum
MlNAC002	CAAT-box	CAAT	817	4	+	Nicotiana glutinosa
MlNAC002	CAAT-box	CAAAT	845	5	-	Pisum sativum
MlNAC002	CAAT-box	CAAT	896	4	-	Nicotiana glutinosa
MlNAC002	CAAT-box	CCAAT	1011	5	-	Arabidopsis thaliana
MlNAC002	CAAT-box	CAAAT	1036	5	-	Pisum sativum
MlNAC002	CAAT-box	CAAAT	1308	5	-	Pisum sativum
MlNAC002	CAAT-box	CAAT	1384	4	+	Nicotiana glutinosa
MlNAC002	CAAT-box	CAAT	1417	4	-	Nicotiana glutinosa
MlNAC002	Myc	TCTCTTA	1290	7	-	Arabidopsis thaliana
MlNAC002	Myc	TCTCTTA	1540	7	+	Arabidopsis thaliana
MlNAC002	MBS	CAACTG	589	6	+	Arabidopsis thaliana
MlNAC002	TATA-box	ATATAA	109	6	+	Brassica oleracea
MlNAC002	TATA-box	TATA	110	4	+	Arabidopsis thaliana
MlNAC002	TATA-box	ATATAT	194	6	+	Brassica napus
MlNAC002	TATA-box	TATATA	195	6	+	Arabidopsis thaliana
MlNAC002	TATA-box	ATATAT	196	6	+	Brassica napus
MlNAC002	TATA-box	TATA	197	4	+	Arabidopsis thaliana
MlNAC002	TATA-box	TATAA	263	5	-	Arabidopsis thaliana
MlNAC002	TATA-box	TATA	264	4	+	Arabidopsis thaliana
MlNAC002	TATA-box	TATAAAA	332	7	-	Pisum sativum
MlNAC002	TATA-box	TATAAA	333	6	-	Helianthus annuus
MlNAC002	TATA-box	TATAA	334	5	-	Arabidopsis thaliana
MlNAC002	TATA-box	TATA	335	4	+	Arabidopsis thaliana
MlNAC002	TATA-box	TATAAAT	389	7	-	Brassica juncea
MlNAC002	TATA-box	TATAAA	390	6	-	Helianthus annuus
MlNAC002	TATA-box	TATAA	391	5	-	Arabidopsis thaliana
MlNAC002	TATA-box	TATA	392	4	+	Arabidopsis thaliana
MlNAC002	TATA-box	TATA	448	4	+	Arabidopsis thaliana
MlNAC002	TATA-box	ATTATA	466	6	+	Brassica napus
MlNAC002	TATA-box	TATAA	467	5	-	Arabidopsis thaliana
MlNAC002	TATA-box	TATA	468	4	+	Arabidopsis thaliana
MlNAC002	TATA-box	ccTATAAAaa	508	9	+	Arabidopsis thaliana
MlNAC002	TATA-box	ATATAA	509	6	+	Brassica oleracea
MlNAC002	TATA-box	TATA	510	4	+	Arabidopsis thaliana
MlNAC002	TATA-box	ATTATA	543	6	+	Brassica napus
MlNAC002	TATA-box	TATAA	544	5	-	Arabidopsis thaliana
MlNAC002	TATA-box	TATA	545	4	+	Arabidopsis thaliana
MlNAC002	TATA-box	TATA	609	4	+	Arabidopsis thaliana
MlNAC002	TATA-box	ATATAA	1058	6	+	Brassica oleracea
MlNAC002	TATA-box	TATA	1059	4	-	Arabidopsis thaliana
MlNAC002	TATA-box	TATTTAAA	1071	8	-	Arabidopsis thaliana
MlNAC002	TATA-box	ATATAT	1079	6	-	Brassica napus
MlNAC002	TATA-box	TATATA	1080	6	-	Arabidopsis thaliana
MlNAC002	TATA-box	ATATAA	1081	6	+	Brassica oleracea
MlNAC002	TATA-box	TATA	1082	4	-	Arabidopsis thaliana
MlNAC002	TATA-box	TATA	1094	4	-	Arabidopsis thaliana
MlNAC002	TATA-box	TATAAAA	1113	7	-	Pisum sativum
MlNAC002	TATA-box	TATAAA	1114	6	-	Helianthus annuus
MlNAC002	TATA-box	TATATAA	1115	7	-	Arabidopsis thaliana
MlNAC002	TATA-box	TATATA	1116	6	-	Arabidopsis thaliana
MlNAC002	TATA-box	ATATAA	1117	6	+	Brassica oleracea
MlNAC002	TATA-box	TATA	1118	4	-	Arabidopsis thaliana
MlNAC002	TATA-box	ATATAA	1169	6	+	Brassica oleracea
MlNAC002	TATA-box	TATA	1170	4	-	Arabidopsis thaliana
MlNAC002	TATA-box	ATATAA	1186	6	+	Brassica oleracea
MlNAC002	TATA-box	TATA	1187	4	-	Arabidopsis thaliana
MlNAC002	TATA-box	ATATAT	1247	6	-	Brassica napus
MlNAC002	TATA-box	TATATA	1248	6	-	Arabidopsis thaliana
MlNAC002	TATA-box	ATATAA	1249	6	+	Brassica oleracea
MlNAC002	TATA-box	TATA	1250	4	-	Arabidopsis thaliana
MlNAC002	TATA-box	TATAAAA	1263	7	-	Pisum sativum
MlNAC002	TATA-box	TATAAA	1264	6	-	Helianthus annuus
MlNAC002	TATA-box	TATAA	1265	5	-	Arabidopsis thaliana
MlNAC002	TATA-box	TATA	1266	4	-	Arabidopsis thaliana
MlNAC002	TATA-box	ATTATA	1671	6	+	Brassica napus
MlNAC002	TATA-box	TATAA	1672	5	-	Arabidopsis thaliana
MlNAC002	TATA-box	TATA	1673	4	-	Arabidopsis thaliana
MlNAC002	TATA-box	ccTATAAAaa	1687	9	-	Arabidopsis thaliana
MlNAC002	TATA-box	TATAAAA	1688	7	-	Pisum sativum
MlNAC002	TATA-box	TATAAA	1689	6	-	Helianthus annuus
MlNAC002	TATA-box	TATAA	1690	5	-	Arabidopsis thaliana
MlNAC002	TATA-box	TATA	1691	4	-	Arabidopsis thaliana
MlNAC002	TATA-box	ATTATA	1722	6	+	Brassica napus
MlNAC002	TATA-box	TATAA	1723	5	-	Arabidopsis thaliana
MlNAC002	TATA-box	TATA	1724	4	-	Arabidopsis thaliana
MlNAC002	TATA-box	TACAAAA	1760	7	-	Oryza sativa
MlNAC002	TATA-box	TATATA	1808	6	-	Arabidopsis thaliana
MlNAC002	TATA-box	ATATAT	1809	6	-	Brassica napus
MlNAC002	TATA-box	TATATA	1810	6	-	Arabidopsis thaliana
MlNAC002	TATA-box	ATATAT	1811	6	-	Brassica napus
MlNAC002	TATA-box	TATA	1812	4	-	Arabidopsis thaliana
MlNAC002	TATA-box	TATATA	1920	6	-	Arabidopsis thaliana
MlNAC002	TATA-box	ATATAT	1921	6	-	Brassica napus
MlNAC002	TATA-box	TATATA	1922	6	-	Arabidopsis thaliana
MlNAC002	TATA-box	ATATAT	1923	6	-	Brassica napus
MlNAC002	TATA-box	TATATA	1924	6	-	Arabidopsis thaliana
MlNAC002	TATA-box	ATATAT	1925	6	-	Brassica napus
MlNAC002	TATA-box	TATATA	1926	6	-	Arabidopsis thaliana
MlNAC002	TATA-box	ATATAT	1927	6	-	Brassica napus
MlNAC002	TATA-box	TATATA	1928	6	-	Arabidopsis thaliana
MlNAC002	TATA-box	ATATAT	1929	6	-	Brassica napus
MlNAC002	TATA-box	TATATA	1930	6	-	Arabidopsis thaliana
MlNAC002	TATA-box	ATATAT	1931	6	-	Brassica napus
MlNAC002	TATA-box	TATA	1932	4	-	Arabidopsis thaliana
MlNAC002	TATA-box	ATATAA	1952	6	+	Brassica oleracea
MlNAC002	TATA-box	TATA	1953	4	-	Arabidopsis thaliana
MlNAC002	G-box	CACGTC	455	6	+	Zea mays
MlNAC002	GT1-motif	GGTTAA	102	6	+	Arabidopsis thaliana
MlNAC002	GT1-motif	GGTTAA	729	6	+	Arabidopsis thaliana
MlNAC002	ERE	ATTTTAAA	1069	8	+	Nicotiana glutinos
MlNAC002	ERE	ATTTTAAA	1209	8	+	Nicotiana glutinos
MlNAC002	AAGAA-motif	GAAAGAA	1549	7	-	Avena sativa
MlNAC002	GATA-motif	AAGATAAGATT	1334	10	+	Arabidopsis thaliana
MlNAC002	TATA	TATAAAAT	264	8	+	Arabidopsis thaliana
MlNAC002	TATA	TATAAAAT	335	8	+	Arabidopsis thaliana
MlNAC002	TATA	TATAAAAT	1082	8	+	Arabidopsis thaliana
MlNAC002	TATA	TATAAAAT	1118	8	+	Arabidopsis thaliana
MlNAC002	TATA	TATAAAAT	1262	8	-	Arabidopsis thaliana
MlNAC002	AT~TATA-box	TATATA	195	6	+	Arabidopsis thaliana
MlNAC002	AT~TATA-box	TATATA	1080	6	-	Arabidopsis thaliana
MlNAC002	AT~TATA-box	TATATAAA	1114	8	-	Arabidopsis thaliana
MlNAC002	AT~TATA-box	TATATA	1116	6	-	Arabidopsis thaliana
MlNAC002	AT~TATA-box	TATATA	1248	6	-	Arabidopsis thaliana
MlNAC002	AT~TATA-box	TATATA	1808	6	-	Arabidopsis thaliana
MlNAC002	AT~TATA-box	TATATA	1810	6	-	Arabidopsis thaliana
MlNAC002	AT~TATA-box	TATATA	1920	6	-	Arabidopsis thaliana
MlNAC002	AT~TATA-box	TATATA	1922	6	-	Arabidopsis thaliana
MlNAC002	AT~TATA-box	TATATA	1924	6	-	Arabidopsis thaliana
MlNAC002	AT~TATA-box	TATATA	1926	6	-	Arabidopsis thaliana
MlNAC002	AT~TATA-box	TATATA	1928	6	-	Arabidopsis thaliana
MlNAC002	AT~TATA-box	TATATA	1930	6	-	Arabidopsis thaliana
MlNAC003	TCT-motif	TCTTAC	626	6	+	Arabidopsis thaliana
MlNAC003	Unnamed__6	taTAAATATct	749	10	-	Zea mays
MlNAC003	Unnamed__4	CTCC	55	4	-	Petroselinum hortense
MlNAC003	Unnamed__4	CTCC	768	4	-	Petroselinum hortense
MlNAC003	Unnamed__4	CTCC	891	4	+	Petroselinum hortense
MlNAC003	Unnamed__4	CTCC	950	4	+	Petroselinum hortense
MlNAC003	Unnamed__4	CTCC	1182	4	-	Petroselinum hortense
MlNAC003	Unnamed__4	CTCC	1208	4	+	Petroselinum hortense
MlNAC003	Unnamed__4	CTCC	1319	4	+	Petroselinum hortense
MlNAC003	Unnamed__4	CTCC	1342	4	+	Petroselinum hortense
MlNAC003	Unnamed__4	CTCC	1593	4	+	Petroselinum hortense
MlNAC003	Unnamed__4	CTCC	1815	4	-	Petroselinum hortense
MlNAC003	Unnamed__4	CTCC	1877	4	+	Petroselinum hortense
MlNAC003	Unnamed__4	CTCC	1992	4	+	Petroselinum hortense
MlNAC003	MYB	TAACCA	1162	6	+	Arabidopsis thaliana
MlNAC003	MYB	TAACCA	1491	6	+	Arabidopsis thaliana
MlNAC003	MYB	TAACCA	1628	6	-	Arabidopsis thaliana
MlNAC003	MYB	CAACAG	1833	6	+	Arabidopsis thaliana
MlNAC003	ABRE	ACGTG	1806	5	-	Arabidopsis thaliana
MlNAC003	GARE-motif	TCTGTTG	1833	7	-	Brassica oleracea
MlNAC003	GT1-motif	GGTTAA	1161	6	-	Arabidopsis thaliana
MlNAC003	GT1-motif	GGTTAA	1490	6	-	Arabidopsis thaliana
MlNAC003	GT1-motif	GGTTAA	1629	6	+	Arabidopsis thaliana
MlNAC003	ERE	ATTTTAAA	360	8	-	Nicotiana glutinos
MlNAC003	ERE	ATTTTAAA	384	8	-	Nicotiana glutinos
MlNAC003	TATA	TATAAAAT	727	8	+	Arabidopsis thaliana
MlNAC003	TATA	TATAAAAT	775	8	+	Arabidopsis thaliana
MlNAC003	TATA	TATAAAAT	840	8	-	Arabidopsis thaliana
MlNAC003	AT~TATA-box	TATATA	513	6	+	Arabidopsis thaliana
MlNAC003	AT~TATA-box	TATATA	515	6	+	Arabidopsis thaliana
MlNAC003	AT~TATA-box	TATATA	517	6	+	Arabidopsis thaliana
MlNAC003	AT~TATA-box	TATATA	783	6	+	Arabidopsis thaliana
MlNAC003	AT~TATA-box	TATATA	1037	6	-	Arabidopsis thaliana
MlNAC003	LAMP-element	CTTTATCA	1007	8	+	Pisum sativum
MlNAC003	TGACG-motif	TGACG	1808	5	-	Hordeum vulgare
MlNAC003	TGACG-motif	TGACG	1904	5	-	Hordeum vulgare
MlNAC003	TATA-box	TACAAAA	222	7	-	Oryza sativa
MlNAC003	TATA-box	TATA	289	4	+	Arabidopsis thaliana
MlNAC003	TATA-box	TATA	349	4	+	Arabidopsis thaliana
MlNAC003	TATA-box	TATA	473	4	+	Arabidopsis thaliana
MlNAC003	TATA-box	ATATAA	487	6	+	Brassica oleracea
MlNAC003	TATA-box	TATA	488	4	+	Arabidopsis thaliana
MlNAC003	TATA-box	ATTATA	511	6	+	Brassica napus
MlNAC003	TATA-box	TATATAA	512	7	-	Arabidopsis thaliana
MlNAC003	TATA-box	TATATA	513	6	+	Arabidopsis thaliana
MlNAC003	TATA-box	ATATAT	514	6	+	Brassica napus
MlNAC003	TATA-box	TATATA	515	6	+	Arabidopsis thaliana
MlNAC003	TATA-box	ATATAT	516	6	+	Brassica napus
MlNAC003	TATA-box	TATATA	517	6	+	Arabidopsis thaliana
MlNAC003	TATA-box	ATATAT	518	6	+	Brassica napus
MlNAC003	TATA-box	TATA	519	4	+	Arabidopsis thaliana
MlNAC003	TATA-box	TATAA	535	5	-	Arabidopsis thaliana
MlNAC003	TATA-box	TATA	536	4	+	Arabidopsis thaliana
MlNAC003	TATA-box	TATAAAT	635	7	-	Brassica juncea
MlNAC003	TATA-box	TATAAA	636	6	-	Helianthus annuus
MlNAC003	TATA-box	TATAA	637	5	-	Arabidopsis thaliana
MlNAC003	TATA-box	TATA	638	4	+	Arabidopsis thaliana
MlNAC003	TATA-box	taTATAAAtc	721	9	-	Arabidopsis thaliana
MlNAC003	TATA-box	ATATAA	726	6	+	Brassica oleracea
MlNAC003	TATA-box	TATA	727	4	+	Arabidopsis thaliana
MlNAC003	TATA-box	ATATAT	749	6	+	Brassica napus
MlNAC003	TATA-box	TATA	750	4	+	Arabidopsis thaliana
MlNAC003	TATA-box	TATAAATA	752	8	-	Daucus carota
MlNAC003	TATA-box	TATAAAT	753	7	-	Brassica juncea
MlNAC003	TATA-box	TATAAA	754	6	-	Helianthus annuus
MlNAC003	TATA-box	TATAA	755	5	-	Arabidopsis thaliana
MlNAC003	TATA-box	TATA	756	4	+	Arabidopsis thaliana
MlNAC003	TATA-box	TATACA	773	6	-	Helianthus annuus
MlNAC003	TATA-box	TATA	775	4	+	Arabidopsis thaliana
MlNAC003	TATA-box	ATTATA	781	6	+	Brassica napus
MlNAC003	TATA-box	TATATAA	782	7	-	Arabidopsis thaliana
MlNAC003	TATA-box	TATATA	783	6	+	Arabidopsis thaliana
MlNAC003	TATA-box	ATATAA	784	6	+	Brassica oleracea
MlNAC003	TATA-box	TATA	785	4	+	Arabidopsis thaliana
MlNAC003	TATA-box	TATAAAA	841	7	-	Pisum sativum
MlNAC003	TATA-box	TATAAA	842	6	-	Helianthus annuus
MlNAC003	TATA-box	TATAA	843	5	-	Arabidopsis thaliana
MlNAC003	TATA-box	TATA	844	4	+	Arabidopsis thaliana
MlNAC003	TATA-box	TACAAAA	872	7	-	Oryza sativa
MlNAC003	TATA-box	ATATAT	1036	6	-	Brassica napus
MlNAC003	TATA-box	TATATA	1037	6	-	Arabidopsis thaliana
MlNAC003	TATA-box	ATATAA	1038	6	+	Brassica oleracea
MlNAC003	TATA-box	TATA	1039	4	-	Arabidopsis thaliana
MlNAC003	TATA-box	ATATAT	1059	6	-	Brassica napus
MlNAC003	TATA-box	TATA	1060	4	-	Arabidopsis thaliana
MlNAC003	TATA-box	TATACA	1082	6	-	Helianthus annuus
MlNAC003	TATA-box	TATA	1084	4	-	Arabidopsis thaliana
MlNAC003	TATA-box	TATA	1430	4	-	Arabidopsis thaliana
MlNAC003	TATA-box	TATA	1451	4	-	Arabidopsis thaliana
MlNAC003	TATA-box	TATAA	1608	5	-	Arabidopsis thaliana
MlNAC003	TATA-box	TATA	1609	4	-	Arabidopsis thaliana
MlNAC003	TATA-box	TATAAATA	1611	8	-	Daucus carota
MlNAC003	TATA-box	TATAAAT	1612	7	-	Brassica juncea
MlNAC003	TATA-box	TATAAA	1613	6	-	Helianthus annuus
MlNAC003	TATA-box	TATAA	1614	5	-	Arabidopsis thaliana
MlNAC003	TATA-box	TATA	1615	4	-	Arabidopsis thaliana
MlNAC003	TATA-box	TATA	1656	4	-	Arabidopsis thaliana
MlNAC003	TATA-box	TATATTTATATTT	1664	12	-	Avena sativa
MlNAC003	TATA-box	ATATAA	1666	6	+	Brassica oleracea
MlNAC003	TATA-box	TATA	1667	4	-	Arabidopsis thaliana
MlNAC003	TATA-box	TATA	1719	4	-	Arabidopsis thaliana
MlNAC003	TATA-box	TACAAAA	1886	7	+	Oryza sativa
MlNAC003	TCA-element	CCATCTTTTT	83	9	-	Nicotiana tabacum
MlNAC003	TCA-element	CCATCTTTTT	1210	9	+	Nicotiana tabacum
MlNAC003	TCA-element	CCATCTTTTT	1681	9	-	Nicotiana tabacum
MlNAC003	G-box	CACGTC	1806	6	+	Zea mays
MlNAC003	as-1	TGACG	1808	5	-	Arabidopsis thaliana
MlNAC003	as-1	TGACG	1904	5	-	Arabidopsis thaliana
MlNAC003	CAAT-box	CAAT	3	4	+	Nicotiana glutinosa
MlNAC003	CAAT-box	CAAAT	5	5	-	Pisum sativum
MlNAC003	CAAT-box	CAAT	94	4	-	Nicotiana glutinosa
MlNAC003	CAAT-box	CAAT	131	4	-	Nicotiana glutinosa
MlNAC003	CAAT-box	CAAAT	202	5	+	Pisum sativum
MlNAC003	CAAT-box	CAAT	205	4	-	Nicotiana glutinosa
MlNAC003	CAAT-box	CAAT	217	4	+	Nicotiana glutinosa
MlNAC003	CAAT-box	CAAT	297	4	-	Nicotiana glutinosa
MlNAC003	CAAT-box	CAAAT	305	5	-	Pisum sativum
MlNAC003	CAAT-box	CAAT	319	4	+	Nicotiana glutinosa
MlNAC003	CAAT-box	CCAAT	327	5	+	Arabidopsis thaliana
MlNAC003	CAAT-box	CAAT	328	4	+	Nicotiana glutinosa
MlNAC003	CAAT-box	CAAT	456	4	+	Nicotiana glutinosa
MlNAC003	CAAT-box	CAAT	522	4	-	Nicotiana glutinosa
MlNAC003	CAAT-box	CAAAT	545	5	-	Pisum sativum
MlNAC003	CAAT-box	CAAT	550	4	+	Nicotiana glutinosa
MlNAC003	CAAT-box	CAAT	586	4	+	Nicotiana glutinosa
MlNAC003	CAAT-box	CAAAT	654	5	+	Pisum sativum
MlNAC003	CAAT-box	CAAT	921	4	+	Nicotiana glutinosa
MlNAC003	CAAT-box	CAAAT	979	5	+	Pisum sativum
MlNAC003	CAAT-box	CAAAT	1019	5	+	Pisum sativum
MlNAC003	CAAT-box	CAAAT	1043	5	-	Pisum sativum
MlNAC003	CAAT-box	CAAAT	1099	5	-	Pisum sativum
MlNAC003	CAAT-box	CAAT	1112	4	-	Nicotiana glutinosa
MlNAC003	CAAT-box	CAAT	1129	4	-	Nicotiana glutinosa
MlNAC003	CAAT-box	CAAAT	1166	5	+	Pisum sativum
MlNAC003	CAAT-box	CAAAT	1237	5	+	Pisum sativum
MlNAC003	CAAT-box	CAAAT	1358	5	+	Pisum sativum
MlNAC003	CAAT-box	CAAT	1406	4	-	Nicotiana glutinosa
MlNAC003	CAAT-box	CAAT	1555	4	+	Nicotiana glutinosa
MlNAC003	CAAT-box	CAAT	1707	4	-	Nicotiana glutinosa
MlNAC003	CAAT-box	CAAAT	1779	5	-	Pisum sativum
MlNAC003	STRE	AGGGG	163	5	+	Arabidopsis thaliana
MlNAC003	STRE	AGGGG	1880	5	-	Arabidopsis thaliana
MlNAC003	WUN-motif	AAATTACTA	1508	9	+	Nicotiana glutinosa
MlNAC003	WUN-motif	AAATTACTA	1748	9	-	Nicotiana glutinosa
MlNAC003	WUN-motif	AAATTACT	1749	8	-	Nicotiana glutinosa
MlNAC003	MYB-like sequence	TAACCA	1162	6	+	Arabidopsis thaliana
MlNAC003	MYB-like sequence	TAACCA	1491	6	+	Arabidopsis thaliana
MlNAC003	MYB-like sequence	TAACCA	1628	6	-	Arabidopsis thaliana
MlNAC003	Myb-binding site	CAACAG	1833	6	+	Nicotiana tabacum
MlNAC003	MYC	CATTTG	304	6	+	Arabidopsis thaliana
MlNAC003	MYC	CATTTG	1237	6	-	Arabidopsis thaliana
MlNAC003	AE-box	AGAAACTT	529	8	+	Arabidopsis thaliana
MlNAC003	AE-box	AGAAACAA	1920	8	-	Arabidopsis thaliana
MlNAC003		motif_sequence	354	4	+	organism
MlNAC003		motif_sequence	948	4	+	organism
MlNAC003		motif_sequence	1340	4	+	organism
MlNAC003		motif_sequence	1581	4	-	organism
MlNAC003		motif_sequence	1883	4	+	organism
MlNAC003		motif_sequence	1899	4	+	organism
MlNAC003	Unnamed__1	CGTGG	1805	5	-	Zea mays
MlNAC003	Unnamed__1	CGTGG	1862	5	-	Zea mays
MlNAC003	Box 4	ATTAAT	565	6	+	Petroselinum crispum
MlNAC003	Box 4	ATTAAT	722	6	+	Petroselinum crispum
MlNAC003	Box 4	ATTAAT	1063	6	-	Petroselinum crispum
MlNAC003	Box 4	ATTAAT	1075	6	-	Petroselinum crispum
MlNAC003	Box 4	ATTAAT	1482	6	-	Petroselinum crispum
MlNAC003	Box 4	ATTAAT	1726	6	-	Petroselinum crispum
MlNAC003	Box 4	ATTAAT	1736	6	-	Petroselinum crispum
MlNAC003	CGTCA-motif	CGTCA	1808	5	+	Hordeum vulgare
MlNAC003	CGTCA-motif	CGTCA	1904	5	+	Hordeum vulgare
MlNAC004		motif_sequence	264	4	+	organism
MlNAC004		motif_sequence	751	4	+	organism
MlNAC004		motif_sequence	908	4	-	organism
MlNAC004		motif_sequence	1105	4	+	organism
MlNAC004		motif_sequence	1139	4	+	organism
MlNAC004		motif_sequence	1231	4	+	organism
MlNAC004		motif_sequence	1583	4	+	organism
MlNAC004		motif_sequence	1648	4	-	organism
MlNAC004		motif_sequence	1725	4	+	organism
MlNAC004		motif_sequence	1779	4	+	organism
MlNAC004		motif_sequence	1824	4	+	organism
MlNAC004		motif_sequence	1867	4	+	organism
MlNAC004		motif_sequence	1908	4	+	organism
MlNAC004	MYC	CATGTG	73	6	+	Arabidopsis thaliana
MlNAC004	MYC	CATTTG	126	6	-	Arabidopsis thaliana
MlNAC004	MYC	CATTTG	236	6	-	Arabidopsis thaliana
MlNAC004	MYC	CATTTG	678	6	+	Arabidopsis thaliana
MlNAC004	MYC	CATTTG	1298	6	-	Arabidopsis thaliana
MlNAC004	MYC	CATTTG	1670	6	-	Arabidopsis thaliana
MlNAC004	Unnamed__1	CGTGG	1410	5	-	Zea mays
MlNAC004	Box 4	ATTAAT	629	6	+	Petroselinum crispum
MlNAC004	Box 4	ATTAAT	797	6	+	Petroselinum crispum
MlNAC004	Box 4	ATTAAT	826	6	+	Petroselinum crispum
MlNAC004	CGTCA-motif	CGTCA	1270	5	-	Hordeum vulgare
MlNAC004	CGTCA-motif	CGTCA	1273	5	+	Hordeum vulgare
MlNAC004	CGTCA-motif	CGTCA	1634	5	+	Hordeum vulgare
MlNAC004	A-box	CCGTCC	1376	6	+	Petroselinum crispum
MlNAC004	TCCC-motif	TCTCCCT	906	7	-	Spinacia oleracea
MlNAC004	TCCC-motif	TCTCCCT	1232	7	+	Spinacia oleracea
MlNAC004	TCCC-motif	TCTCCCT	1793	7	+	Spinacia oleracea
MlNAC004	CCGTCC motif	CCGTCC	1376	6	+	Nicotiana tabacum
MlNAC004	MYB-like sequence	TAACCA	31	6	-	Arabidopsis thaliana
MlNAC004	MYB-like sequence	TAACCA	122	6	+	Arabidopsis thaliana
MlNAC004	MYB-like sequence	TAACCA	1481	6	-	Arabidopsis thaliana
MlNAC004	HD-Zip 1	CAAT(A/T)ATTG	716	8	+	Arabidopsis thaliana
MlNAC004	WRE3	CCACCT	1005	6	-	Pisum sativum
MlNAC004	WRE3	CCACCT	1340	6	+	Pisum sativum
MlNAC004	WRE3	CCACCT	1785	6	+	Pisum sativum
MlNAC004	circadian	CAAAGATATC	707	9	+	Lycopersicon esculentum
MlNAC004	STRE	AGGGG	1288	5	-	Arabidopsis thaliana
MlNAC004	STRE	AGGGG	1367	5	-	Arabidopsis thaliana
MlNAC004	STRE	AGGGG	1710	5	-	Arabidopsis thaliana
MlNAC004	STRE	AGGGG	1828	5	-	Arabidopsis thaliana
MlNAC004	TGACG-motif	TGACG	1270	5	+	Hordeum vulgare
MlNAC004	TGACG-motif	TGACG	1273	5	-	Hordeum vulgare
MlNAC004	TGACG-motif	TGACG	1634	5	-	Hordeum vulgare
MlNAC004	CAT-box	GCCACT	985	6	-	Arabidopsis thaliana
MlNAC004	I-box	gGATAAGGTG	1341	9	-	Zea mays
MlNAC004	GT1-motif	GGTTAA	32	6	+	Arabidopsis thaliana
MlNAC004	GT1-motif	GGTTAA	1578	6	-	Arabidopsis thaliana
MlNAC004	box S	AGCCACC	1893	7	-	Arabidopsis thaliana
MlNAC004	TATA	TATAAAAT	162	8	+	Arabidopsis thaliana
MlNAC004	AAGAA-motif	GAAAGAA	1055	7	+	Avena sativa
MlNAC004	AAGAA-motif	GAAAGAA	1753	7	-	Avena sativa
MlNAC004	AAGAA-motif	GAAAGAA	1757	7	-	Avena sativa
MlNAC004	AT~TATA-box	TATATA	582	6	+	Arabidopsis thaliana
MlNAC004	AT~TATA-box	TATATA	584	6	+	Arabidopsis thaliana
MlNAC004	AT~TATA-box	TATATA	807	6	+	Arabidopsis thaliana
MlNAC004	CCGTCC-box	CCGTCC	1376	6	+	Petroselinum hortense
MlNAC004	ARE	AAACCA	232	6	+	Zea mays
MlNAC004	ARE	AAACCA	1168	6	-	Zea mays
MlNAC004	G-Box	CACGTT	1411	6	+	Pisum sativum
MlNAC004	CAAT-box	CAAT	119	4	+	Nicotiana glutinosa
MlNAC004	CAAT-box	CAAAT	126	5	+	Pisum sativum
MlNAC004	CAAT-box	CAAAT	236	5	+	Pisum sativum
MlNAC004	CAAT-box	CAAT	444	4	+	Nicotiana glutinosa
MlNAC004	CAAT-box	CCAAT	474	5	+	Arabidopsis thaliana
MlNAC004	CAAT-box	CAAT	475	4	+	Nicotiana glutinosa
MlNAC004	CAAT-box	CAAT	534	4	-	Nicotiana glutinosa
MlNAC004	CAAT-box	CAAAT	661	5	+	Pisum sativum
MlNAC004	CAAT-box	CAAAT	679	5	-	Pisum sativum
MlNAC004	CAAT-box	CAAAT	707	5	+	Pisum sativum
MlNAC004	CAAT-box	CAAT	716	4	+	Nicotiana glutinosa
MlNAC004	CAAT-box	CAAT	721	4	-	Nicotiana glutinosa
MlNAC004	CAAT-box	CAAT	756	4	+	Nicotiana glutinosa
MlNAC004	CAAT-box	CAAT	865	4	+	Nicotiana glutinosa
MlNAC004	CAAT-box	CAAT	898	4	-	Nicotiana glutinosa
MlNAC004	CAAT-box	CAAAT	940	5	+	Pisum sativum
MlNAC004	CAAT-box	CAAT	943	4	-	Nicotiana glutinosa
MlNAC004	CAAT-box	CAAT	950	4	+	Nicotiana glutinosa
MlNAC004	CAAT-box	CAAAT	975	5	-	Pisum sativum
MlNAC004	CAAT-box	CAAT	995	4	+	Nicotiana glutinosa
MlNAC004	CAAT-box	CAAAT	1093	5	+	Pisum sativum
MlNAC004	CAAT-box	CCAAT	1110	5	+	Arabidopsis thaliana
MlNAC004	CAAT-box	CAAT	1111	4	+	Nicotiana glutinosa
MlNAC004	CAAT-box	CAAAT	1298	5	+	Pisum sativum
MlNAC004	CAAT-box	CAAAT	1307	5	+	Pisum sativum
MlNAC004	CAAT-box	CCAAT	1325	5	-	Arabidopsis thaliana
MlNAC004	CAAT-box	CAAT	1436	4	+	Nicotiana glutinosa
MlNAC004	CAAT-box	CAAT	1462	4	-	Nicotiana glutinosa
MlNAC004	CAAT-box	CCAAT	1516	5	+	Arabidopsis thaliana
MlNAC004	CAAT-box	CAAT	1517	4	+	Nicotiana glutinosa
MlNAC004	CAAT-box	CAAT	1652	4	-	Nicotiana glutinosa
MlNAC004	CAAT-box	CAAAT	1670	5	+	Pisum sativum
MlNAC004	CAAT-box	CAAT	1922	4	+	Nicotiana glutinosa
MlNAC004	CAAT-box	CAAT	1955	4	-	Nicotiana glutinosa
MlNAC004	TATA-box	TATA	162	4	+	Arabidopsis thaliana
MlNAC004	TATA-box	ATATAT	309	6	+	Brassica napus
MlNAC004	TATA-box	TATA	310	4	+	Arabidopsis thaliana
MlNAC004	TATA-box	TATA	326	4	+	Arabidopsis thaliana
MlNAC004	TATA-box	ATATAA	510	6	+	Brassica oleracea
MlNAC004	TATA-box	TATA	511	4	+	Arabidopsis thaliana
MlNAC004	TATA-box	ATATAA	515	6	+	Brassica oleracea
MlNAC004	TATA-box	TATA	516	4	+	Arabidopsis thaliana
MlNAC004	TATA-box	ATATAA	520	6	+	Brassica oleracea
MlNAC004	TATA-box	TATA	521	4	+	Arabidopsis thaliana
MlNAC004	TATA-box	ATATAT	581	6	+	Brassica napus
MlNAC004	TATA-box	TATATA	582	6	+	Arabidopsis thaliana
MlNAC004	TATA-box	ATATAT	583	6	+	Brassica napus
MlNAC004	TATA-box	TATATA	584	6	+	Arabidopsis thaliana
MlNAC004	TATA-box	ATATAA	585	6	+	Brassica oleracea
MlNAC004	TATA-box	TATA	586	4	+	Arabidopsis thaliana
MlNAC004	TATA-box	ATTATA	607	6	+	Brassica napus
MlNAC004	TATA-box	TATAA	608	5	-	Arabidopsis thaliana
MlNAC004	TATA-box	TATA	609	4	+	Arabidopsis thaliana
MlNAC004	TATA-box	ccTATAAAaa	635	9	+	Arabidopsis thaliana
MlNAC004	TATA-box	ATATAA	649	6	+	Brassica oleracea
MlNAC004	TATA-box	TATA	650	4	+	Arabidopsis thaliana
MlNAC004	TATA-box	ATATAT	710	6	+	Brassica napus
MlNAC004	TATA-box	TATA	711	4	+	Arabidopsis thaliana
MlNAC004	TATA-box	TATAA	727	5	-	Arabidopsis thaliana
MlNAC004	TATA-box	TATA	728	4	+	Arabidopsis thaliana
MlNAC004	TATA-box	TATTTAAA	738	8	+	Arabidopsis thaliana
MlNAC004	TATA-box	TATTTAAA	740	8	-	Arabidopsis thaliana
MlNAC004	TATA-box	taTATAAAtc	742	9	+	Arabidopsis thaliana
MlNAC004	TATA-box	TATATAA	806	7	-	Arabidopsis thaliana
MlNAC004	TATA-box	TATATA	807	6	+	Arabidopsis thaliana
MlNAC004	TATA-box	ATATAA	808	6	+	Brassica oleracea
MlNAC004	TATA-box	TATA	809	4	+	Arabidopsis thaliana
MlNAC004	TATA-box	ATTATA	843	6	+	Brassica napus
MlNAC004	TATA-box	TATAA	844	5	-	Arabidopsis thaliana
MlNAC004	TATA-box	TATA	845	4	+	Arabidopsis thaliana
MlNAC004	TATA-box	TATA	888	4	+	Arabidopsis thaliana
MlNAC004	TATA-box	TACAAAA	1199	7	-	Oryza sativa
MlNAC004	TATA-box	TATAA	1405	5	-	Arabidopsis thaliana
MlNAC004	TATA-box	TATA	1406	4	-	Arabidopsis thaliana
MlNAC004	TATA-box	TATA	1736	4	-	Arabidopsis thaliana
MlNAC004	TATA-box	ATATAT	1877	6	-	Brassica napus
MlNAC004	TATA-box	TATA	1878	4	-	Arabidopsis thaliana
MlNAC004	TATA-box	TATA	1925	4	-	Arabidopsis thaliana
MlNAC004	MBS	CAACTG	1361	6	+	Arabidopsis thaliana
MlNAC004	MBS	CAACTG	1938	6	-	Arabidopsis thaliana
MlNAC004	as-1	TGACG	1270	5	+	Arabidopsis thaliana
MlNAC004	as-1	TGACG	1273	5	-	Arabidopsis thaliana
MlNAC004	as-1	TGACG	1634	5	-	Arabidopsis thaliana
MlNAC004	GA-motif	ATAGATAA	87	8	-	Arabidopsis thaliana
MlNAC004	Myb	CAACTG	1361	6	+	Arabidopsis thaliana
MlNAC004	Myb	CAACTG	1938	6	-	Arabidopsis thaliana
MlNAC004	Unnamed__4	CTCC	908	4	-	Petroselinum hortense
MlNAC004	Unnamed__4	CTCC	1090	4	+	Petroselinum hortense
MlNAC004	Unnamed__4	CTCC	1233	4	+	Petroselinum hortense
MlNAC004	Unnamed__4	CTCC	1245	4	+	Petroselinum hortense
MlNAC004	Unnamed__4	CTCC	1596	4	-	Petroselinum hortense
MlNAC004	Unnamed__4	CTCC	1599	4	-	Petroselinum hortense
MlNAC004	Unnamed__4	CTCC	1645	4	-	Petroselinum hortense
MlNAC004	Unnamed__4	CTCC	1648	4	-	Petroselinum hortense
MlNAC004	Unnamed__4	CTCC	1727	4	+	Petroselinum hortense
MlNAC004	Unnamed__4	CTCC	1781	4	+	Petroselinum hortense
MlNAC004	Unnamed__4	CTCC	1794	4	+	Petroselinum hortense
MlNAC004	Unnamed__4	CTCC	1826	4	+	Petroselinum hortense
MlNAC004	Unnamed__4	CTCC	1854	4	+	Petroselinum hortense
MlNAC004	TCT-motif	TCTTAC	1762	6	+	Arabidopsis thaliana
MlNAC004	LTR	CCGAAA	1213	6	-	Hordeum vulgare
MlNAC004	ABRE	ACGTG	1411	5	-	Arabidopsis thaliana
MlNAC004	TATC-box	TATCCCA	470	7	+	Oryza sativa
MlNAC004	MYB	TAACCA	31	6	-	Arabidopsis thaliana
MlNAC004	MYB	TAACCA	122	6	+	Arabidopsis thaliana
MlNAC004	MYB	CAACCA	1099	6	+	Arabidopsis thaliana
MlNAC004	MYB	CAACCA	1127	6	+	Arabidopsis thaliana
MlNAC004	MYB	TAACCA	1481	6	-	Arabidopsis thaliana
MlNAC004	MYB	CAACCA	1964	6	-	Arabidopsis thaliana
MlNAC005		motif_sequence	105	4	-	organism
MlNAC005		motif_sequence	440	4	+	organism
MlNAC005		motif_sequence	476	4	-	organism
MlNAC005		motif_sequence	1137	4	-	organism
MlNAC005		motif_sequence	1194	4	-	organism
MlNAC005		motif_sequence	1317	4	-	organism
MlNAC005		motif_sequence	1549	4	-	organism
MlNAC005		motif_sequence	1726	4	+	organism
MlNAC005		motif_sequence	1737	4	+	organism
MlNAC005		motif_sequence	1743	4	+	organism
MlNAC005		motif_sequence	1914	4	-	organism
MlNAC005		motif_sequence	1978	4	-	organism
MlNAC005	Unnamed__2	AACCTAACCT	650	9	+	Petroselinum hortense
MlNAC005	TC-rich repeats	GTTTTCTTAC	1354	9	-	Nicotiana tabacum
MlNAC005	MYC	CATTTG	1437	6	+	Arabidopsis thaliana
MlNAC005	MYC	CATTTG	1457	6	-	Arabidopsis thaliana
MlNAC005	CGTCA-motif	CGTCA	1467	5	-	Hordeum vulgare
MlNAC005	CGTCA-motif	CGTCA	1580	5	-	Hordeum vulgare
MlNAC005	Box 4	ATTAAT	116	6	+	Petroselinum crispum
MlNAC005	Box 4	ATTAAT	273	6	+	Petroselinum crispum
MlNAC005	Box 4	ATTAAT	885	6	+	Petroselinum crispum
MlNAC005	Box 4	ATTAAT	924	6	+	Petroselinum crispum
MlNAC005	Box 4	ATTAAT	994	6	+	Petroselinum crispum
MlNAC005	Box 4	ATTAAT	1025	6	-	Petroselinum crispum
MlNAC005	Box 4	ATTAAT	1113	6	-	Petroselinum crispum
MlNAC005	Unnamed__1	CGTGG	514	5	+	Zea mays
MlNAC005	Unnamed__1	CGTGG	1121	5	-	Zea mays
MlNAC005	ATCT-motif	AATCTAATCC	174	9	+	Pisum sativum
MlNAC005	RY-element	CATGCATG	937	8	+	Helianthus annuus
MlNAC005	AT1-motif	AATTATTTTTTATT	23	13	+	Solanum tuberosum
MlNAC005	WRE3	CCACCT	1650	6	-	Pisum sativum
MlNAC005	Myb-binding site	CAACAG	1876	6	-	Nicotiana tabacum
MlNAC005	MYB-like sequence	TAACCA	1118	6	+	Arabidopsis thaliana
MlNAC005	GCN4_motif	TGAGTCA	211	7	-	Oryza sativa
MlNAC005	P-box	CCTTTTG	1748	7	+	Oryza sativa
MlNAC005	STRE	AGGGG	1241	5	+	Arabidopsis thaliana
MlNAC005	TGACG-motif	TGACG	1467	5	+	Hordeum vulgare
MlNAC005	TGACG-motif	TGACG	1580	5	+	Hordeum vulgare
MlNAC005	AT~TATA-box	TATATA	279	6	+	Arabidopsis thaliana
MlNAC005	AT~TATA-box	TATATA	281	6	+	Arabidopsis thaliana
MlNAC005	AT~TATA-box	TATATAAA	676	8	-	Arabidopsis thaliana
MlNAC005	AT~TATA-box	TATATA	678	6	+	Arabidopsis thaliana
MlNAC005	AT~TATA-box	TATATA	680	6	+	Arabidopsis thaliana
MlNAC005	AT~TATA-box	TATATA	682	6	+	Arabidopsis thaliana
MlNAC005	AT~TATA-box	TATATA	684	6	+	Arabidopsis thaliana
MlNAC005	AT~TATA-box	TATATA	1000	6	-	Arabidopsis thaliana
MlNAC005	AT~TATA-box	TATATA	1012	6	-	Arabidopsis thaliana
MlNAC005	AT~TATA-box	TATATA	1328	6	-	Arabidopsis thaliana
MlNAC005	AT~TATA-box	TATATA	1330	6	-	Arabidopsis thaliana
MlNAC005	AT~TATA-box	TATATA	1332	6	-	Arabidopsis thaliana
MlNAC005	AT~TATA-box	TATATA	1334	6	-	Arabidopsis thaliana
MlNAC005	AT~TATA-box	TATATA	1336	6	-	Arabidopsis thaliana
MlNAC005	AT~TATA-box	TATATA	1338	6	-	Arabidopsis thaliana
MlNAC005	AAGAA-motif	gGTAAAGAAA	603	9	-	Avena sativa
MlNAC005	AAGAA-motif	GAAAGAA	1778	7	-	Avena sativa
MlNAC005	AAGAA-motif	GAAAGAA	1883	7	+	Avena sativa
MlNAC005	TATA	TATAAAAT	68	8	-	Arabidopsis thaliana
MlNAC005	TATA	TATAAAAT	120	8	-	Arabidopsis thaliana
MlNAC005	GATA-motif	AAGATAAGATT	286	10	+	Arabidopsis thaliana
MlNAC005	GATA-motif	AAGGATAAGG	1509	9	-	Solanum tuberosum
MlNAC005	ERE	ATTTTAAA	18	8	-	Nicotiana glutinos
MlNAC005	ERE	ATTTTAAA	745	8	-	Nicotiana glutinos
MlNAC005	box S	AGCCACC	1651	7	-	Arabidopsis thaliana
MlNAC005	CAAT-box	CAAAT	48	5	+	Pisum sativum
MlNAC005	CAAT-box	CAAT	51	4	-	Nicotiana glutinosa
MlNAC005	CAAT-box	CAAAT	186	5	+	Pisum sativum
MlNAC005	CAAT-box	CAAT	218	4	+	Nicotiana glutinosa
MlNAC005	CAAT-box	CCAAT	251	5	+	Arabidopsis thaliana
MlNAC005	CAAT-box	CAAT	252	4	+	Nicotiana glutinosa
MlNAC005	CAAT-box	CCAAT	371	5	+	Arabidopsis thaliana
MlNAC005	CAAT-box	CAAT	372	4	+	Nicotiana glutinosa
MlNAC005	CAAT-box	CAAT	403	4	-	Nicotiana glutinosa
MlNAC005	CAAT-box	CAAT	541	4	+	Nicotiana glutinosa
MlNAC005	CAAT-box	CAAT	715	4	+	Nicotiana glutinosa
MlNAC005	CAAT-box	CAAT	883	4	+	Nicotiana glutinosa
MlNAC005	CAAT-box	CAAT	891	4	-	Nicotiana glutinosa
MlNAC005	CAAT-box	CCAAT	978	5	+	Arabidopsis thaliana
MlNAC005	CAAT-box	CAAT	979	4	+	Nicotiana glutinosa
MlNAC005	CAAT-box	CAAAT	983	5	-	Pisum sativum
MlNAC005	CAAT-box	CAAAT	991	5	+	Pisum sativum
MlNAC005	CAAT-box	CAAT	1021	4	-	Nicotiana glutinosa
MlNAC005	CAAT-box	CAAAT	1147	5	-	Pisum sativum
MlNAC005	CAAT-box	CCAAT	1180	5	-	Arabidopsis thaliana
MlNAC005	CAAT-box	CCAAT	1214	5	+	Arabidopsis thaliana
MlNAC005	CAAT-box	CAAT	1215	4	+	Nicotiana glutinosa
MlNAC005	CAAT-box	CCAAT	1396	5	+	Arabidopsis thaliana
MlNAC005	CAAT-box	CAAT	1397	4	+	Nicotiana glutinosa
MlNAC005	CAAT-box	CAAAT	1410	5	-	Pisum sativum
MlNAC005	CAAT-box	CAAAT	1438	5	-	Pisum sativum
MlNAC005	CAAT-box	CAAAT	1457	5	+	Pisum sativum
MlNAC005	CAAT-box	CAAAT	1537	5	-	Pisum sativum
MlNAC005	CAAT-box	CCAAT	1694	5	-	Arabidopsis thaliana
MlNAC005	CAAT-box	CAAT	1719	4	+	Nicotiana glutinosa
MlNAC005	CAAT-box	CAAAT	1848	5	-	Pisum sativum
MlNAC005	G-Box	CACGTT	512	6	-	Pisum sativum
MlNAC005	ARE	AAACCA	248	6	+	Zea mays
MlNAC005	ARE	AAACCA	389	6	+	Zea mays
MlNAC005	ARE	AAACCA	576	6	-	Zea mays
MlNAC005	ARE	AAACCA	1211	6	+	Zea mays
MlNAC005	ARE	AAACCA	1360	6	+	Zea mays
MlNAC005	ARE	AAACCA	1451	6	+	Zea mays
MlNAC005	as-1	TGACG	1467	5	+	Arabidopsis thaliana
MlNAC005	as-1	TGACG	1580	5	+	Arabidopsis thaliana
MlNAC005	TCA-element	CCATCTTTTT	569	9	-	Nicotiana tabacum
MlNAC005	TATA-box	ccTATAAAaa	1	9	+	Arabidopsis thaliana
MlNAC005	TATA-box	TATAA	35	5	-	Arabidopsis thaliana
MlNAC005	TATA-box	TATA	36	4	+	Arabidopsis thaliana
MlNAC005	TATA-box	TATAAAA	69	7	-	Pisum sativum
MlNAC005	TATA-box	TATAAA	70	6	-	Helianthus annuus
MlNAC005	TATA-box	TATAA	71	5	-	Arabidopsis thaliana
MlNAC005	TATA-box	TATA	72	4	+	Arabidopsis thaliana
MlNAC005	TATA-box	TATAAAA	121	7	-	Pisum sativum
MlNAC005	TATA-box	TATAAA	122	6	-	Helianthus annuus
MlNAC005	TATA-box	TATAA	123	5	-	Arabidopsis thaliana
MlNAC005	TATA-box	TATA	124	4	+	Arabidopsis thaliana
MlNAC005	TATA-box	ATTATA	127	6	+	Brassica napus
MlNAC005	TATA-box	TATAA	128	5	-	Arabidopsis thaliana
MlNAC005	TATA-box	TATA	129	4	+	Arabidopsis thaliana
MlNAC005	TATA-box	TATA	143	4	+	Arabidopsis thaliana
MlNAC005	TATA-box	TATAA	164	5	-	Arabidopsis thaliana
MlNAC005	TATA-box	TATA	165	4	+	Arabidopsis thaliana
MlNAC005	TATA-box	TATA	235	4	+	Arabidopsis thaliana
MlNAC005	TATA-box	ATTATA	277	6	+	Brassica napus
MlNAC005	TATA-box	TATATAA	278	7	-	Arabidopsis thaliana
MlNAC005	TATA-box	TATATA	279	6	+	Arabidopsis thaliana
MlNAC005	TATA-box	ATATAT	280	6	+	Brassica napus
MlNAC005	TATA-box	TATATA	281	6	+	Arabidopsis thaliana
MlNAC005	TATA-box	ATATAA	282	6	+	Brassica oleracea
MlNAC005	TATA-box	TATA	283	4	+	Arabidopsis thaliana
MlNAC005	TATA-box	TATAAATA	467	8	-	Daucus carota
MlNAC005	TATA-box	TATAAAT	468	7	-	Brassica juncea
MlNAC005	TATA-box	TATAAA	469	6	-	Helianthus annuus
MlNAC005	TATA-box	TATAA	470	5	-	Arabidopsis thaliana
MlNAC005	TATA-box	TATA	471	4	+	Arabidopsis thaliana
MlNAC005	TATA-box	ccTATAAAaa	591	9	-	Arabidopsis thaliana
MlNAC005	TATA-box	TATAAAA	592	7	-	Pisum sativum
MlNAC005	TATA-box	TATAAA	593	6	-	Helianthus annuus
MlNAC005	TATA-box	TATAA	594	5	-	Arabidopsis thaliana
MlNAC005	TATA-box	TATA	595	4	+	Arabidopsis thaliana
MlNAC005	TATA-box	TATAAAA	675	7	-	Pisum sativum
MlNAC005	TATA-box	TATAAA	676	6	-	Helianthus annuus
MlNAC005	TATA-box	TATATAA	677	7	-	Arabidopsis thaliana
MlNAC005	TATA-box	TATATA	678	6	+	Arabidopsis thaliana
MlNAC005	TATA-box	ATATAT	679	6	+	Brassica napus
MlNAC005	TATA-box	TATATA	680	6	+	Arabidopsis thaliana
MlNAC005	TATA-box	ATATAT	681	6	+	Brassica napus
MlNAC005	TATA-box	TATATA	682	6	+	Arabidopsis thaliana
MlNAC005	TATA-box	ATATAT	683	6	+	Brassica napus
MlNAC005	TATA-box	TATATA	684	6	+	Arabidopsis thaliana
MlNAC005	TATA-box	ATATAA	685	6	+	Brassica oleracea
MlNAC005	TATA-box	TATA	686	4	+	Arabidopsis thaliana
MlNAC005	TATA-box	TATAA	759	5	-	Arabidopsis thaliana
MlNAC005	TATA-box	TATA	760	4	+	Arabidopsis thaliana
MlNAC005	TATA-box	ATATAA	847	6	+	Brassica oleracea
MlNAC005	TATA-box	TATA	848	4	+	Arabidopsis thaliana
MlNAC005	TATA-box	ATATAT	928	6	+	Brassica napus
MlNAC005	TATA-box	TATA	929	4	+	Arabidopsis thaliana
MlNAC005	TATA-box	ATTATA	998	6	+	Brassica napus
MlNAC005	TATA-box	TATATAA	999	7	-	Arabidopsis thaliana
MlNAC005	TATA-box	TATATA	1000	6	-	Arabidopsis thaliana
MlNAC005	TATA-box	TATA	1002	4	-	Arabidopsis thaliana
MlNAC005	TATA-box	TATACA	1010	6	-	Helianthus annuus
MlNAC005	TATA-box	TATATA	1012	6	-	Arabidopsis thaliana
MlNAC005	TATA-box	ATATAT	1013	6	-	Brassica napus
MlNAC005	TATA-box	TATA	1014	4	-	Arabidopsis thaliana
MlNAC005	TATA-box	TATATA	1328	6	-	Arabidopsis thaliana
MlNAC005	TATA-box	ATATAT	1329	6	-	Brassica napus
MlNAC005	TATA-box	TATATA	1330	6	-	Arabidopsis thaliana
MlNAC005	TATA-box	ATATAT	1331	6	-	Brassica napus
MlNAC005	TATA-box	TATATA	1332	6	-	Arabidopsis thaliana
MlNAC005	TATA-box	ATATAT	1333	6	-	Brassica napus
MlNAC005	TATA-box	TATATA	1334	6	-	Arabidopsis thaliana
MlNAC005	TATA-box	ATATAT	1335	6	-	Brassica napus
MlNAC005	TATA-box	TATATA	1336	6	-	Arabidopsis thaliana
MlNAC005	TATA-box	ATATAT	1337	6	-	Brassica napus
MlNAC005	TATA-box	TATATA	1338	6	-	Arabidopsis thaliana
MlNAC005	TATA-box	ATATAT	1339	6	-	Brassica napus
MlNAC005	TATA-box	TATA	1340	4	-	Arabidopsis thaliana
MlNAC005	TATA-box	ATATAT	1690	6	-	Brassica napus
MlNAC005	TATA-box	TATA	1691	4	-	Arabidopsis thaliana
MlNAC005	TATA-box	TATA	1795	4	-	Arabidopsis thaliana
MlNAC005	Myc	TCTCTTA	1482	7	-	Arabidopsis thaliana
MlNAC005	Unnamed__4	CTCC	416	4	-	Petroselinum hortense
MlNAC005	Unnamed__4	CTCC	968	4	+	Petroselinum hortense
MlNAC005	Unnamed__4	CTCC	1077	4	-	Petroselinum hortense
MlNAC005	Unnamed__4	CTCC	1434	4	+	Petroselinum hortense
MlNAC005	Unnamed__4	CTCC	1471	4	-	Petroselinum hortense
MlNAC005	Unnamed__4	CTCC	1549	4	-	Petroselinum hortense
MlNAC005	Unnamed__4	CTCC	1629	4	+	Petroselinum hortense
MlNAC005	Unnamed__4	CTCC	1666	4	-	Petroselinum hortense
MlNAC005	Unnamed__4	CTCC	1820	4	-	Petroselinum hortense
MlNAC005	TCT-motif	TCTTAC	1245	6	-	Arabidopsis thaliana
MlNAC005	TCT-motif	TCTTAC	1481	6	-	Arabidopsis thaliana
MlNAC005	TATC-box	TATCCCA	74	7	+	Oryza sativa
MlNAC005	ABRE	ACGTG	513	5	+	Arabidopsis thaliana
MlNAC005	MYB	TAACCA	1118	6	+	Arabidopsis thaliana
MlNAC005	MYB	CAACCA	1366	6	+	Arabidopsis thaliana
MlNAC005	MYB	CAACCA	1385	6	+	Arabidopsis thaliana
MlNAC005	MYB	CAACAG	1876	6	-	Arabidopsis thaliana
MlNAC006	Unnamed__4	CTCC	81	4	+	Petroselinum hortense
MlNAC006	Unnamed__4	CTCC	195	4	-	Petroselinum hortense
MlNAC006	Unnamed__4	CTCC	723	4	-	Petroselinum hortense
MlNAC006	Unnamed__4	CTCC	1293	4	-	Petroselinum hortense
MlNAC006	Unnamed__4	CTCC	1651	4	+	Petroselinum hortense
MlNAC006	Unnamed__4	CTCC	1795	4	+	Petroselinum hortense
MlNAC006	Unnamed__4	CTCC	1819	4	+	Petroselinum hortense
MlNAC006	Unnamed__4	CTCC	1833	4	+	Petroselinum hortense
MlNAC006	Unnamed__4	CTCC	1880	4	+	Petroselinum hortense
MlNAC006	Unnamed__6	taTAAATATct	1966	10	-	Zea mays
MlNAC006	ABRE3a	TACGTG	264	6	+	Zea mays
MlNAC006	Myb	CAACTG	173	6	-	Arabidopsis thaliana
MlNAC006	Myb	CAACTG	1317	6	+	Arabidopsis thaliana
MlNAC006	ABRE4	CACGTA	264	6	-	Zea mays
MlNAC006	ABRE	ACGTG	265	5	+	Arabidopsis thaliana
MlNAC006	ABRE	ACGTG	663	5	-	Arabidopsis thaliana
MlNAC006	ABRE	ACGTG	905	5	+	Arabidopsis thaliana
MlNAC006	MYB	CAACCA	730	6	+	Arabidopsis thaliana
MlNAC006	TGACG-motif	TGACG	665	5	-	Hordeum vulgare
MlNAC006	AT~TATA-box	TATATA	247	6	+	Arabidopsis thaliana
MlNAC006	AT~TATA-box	TATATA	1969	6	-	Arabidopsis thaliana
MlNAC006	AT~TATA-box	TATATA	1971	6	-	Arabidopsis thaliana
MlNAC006	AT~TATA-box	TATATA	1973	6	-	Arabidopsis thaliana
MlNAC006	AT~TATA-box	TATATA	1975	6	-	Arabidopsis thaliana
MlNAC006	AAGAA-motif	gGTAAAGAAA	1574	9	-	Avena sativa
MlNAC006	ERE	ATTTTAAA	405	8	+	Nicotiana glutinos
MlNAC006	ERE	ATTTTAAA	597	8	-	Nicotiana glutinos
MlNAC006	ERE	ATTTCATA	1111	8	+	Nicotiana glutinos
MlNAC006	TATA	TATAAAAT	339	8	-	Arabidopsis thaliana
MlNAC006	CAAT-box	CAAAT	32	5	+	Pisum sativum
MlNAC006	CAAT-box	CAAAT	47	5	+	Pisum sativum
MlNAC006	CAAT-box	CAAAT	84	5	+	Pisum sativum
MlNAC006	CAAT-box	CAAAT	120	5	+	Pisum sativum
MlNAC006	CAAT-box	CAAT	169	4	-	Nicotiana glutinosa
MlNAC006	CAAT-box	CAAAT	371	5	+	Pisum sativum
MlNAC006	CAAT-box	CAAAT	624	5	+	Pisum sativum
MlNAC006	CAAT-box	CAAT	700	4	-	Nicotiana glutinosa
MlNAC006	CAAT-box	CCAAT	780	5	+	Arabidopsis thaliana
MlNAC006	CAAT-box	CAAT	781	4	+	Nicotiana glutinosa
MlNAC006	CAAT-box	CAAAT	785	5	+	Pisum sativum
MlNAC006	CAAT-box	CAAT	818	4	+	Nicotiana glutinosa
MlNAC006	CAAT-box	CAAAT	883	5	+	Pisum sativum
MlNAC006	CAAT-box	CAAAT	910	5	-	Pisum sativum
MlNAC006	CAAT-box	CCAAT	920	5	-	Arabidopsis thaliana
MlNAC006	CAAT-box	CCAAT	979	5	+	Arabidopsis thaliana
MlNAC006	CAAT-box	CAAT	980	4	+	Nicotiana glutinosa
MlNAC006	CAAT-box	CAAAT	997	5	-	Pisum sativum
MlNAC006	CAAT-box	CAAAT	1043	5	-	Pisum sativum
MlNAC006	CAAT-box	CAAAT	1177	5	+	Pisum sativum
MlNAC006	CAAT-box	CAAAT	1244	5	+	Pisum sativum
MlNAC006	CAAT-box	CCAAT	1259	5	-	Arabidopsis thaliana
MlNAC006	CAAT-box	CAAAT	1272	5	+	Pisum sativum
MlNAC006	CAAT-box	TGCCAAC	1314	7	+	Petunia hybrida
MlNAC006	CAAT-box	CCAAT	1324	5	+	Arabidopsis thaliana
MlNAC006	CAAT-box	CAAT	1325	4	+	Nicotiana glutinosa
MlNAC006	CAAT-box	CAAAT	1374	5	-	Pisum sativum
MlNAC006	CAAT-box	CAAT	1418	4	+	Nicotiana glutinosa
MlNAC006	CAAT-box	CAAAT	1420	5	-	Pisum sativum
MlNAC006	CAAT-box	CAAT	1505	4	-	Nicotiana glutinosa
MlNAC006	CAAT-box	CCAAT	1720	5	+	Arabidopsis thaliana
MlNAC006	CAAT-box	CAAT	1721	4	+	Nicotiana glutinosa
MlNAC006	CAAT-box	CAAT	1738	4	-	Nicotiana glutinosa
MlNAC006	CAAT-box	CAAT	1744	4	+	Nicotiana glutinosa
MlNAC006	CAAT-box	CAAAT	1775	5	+	Pisum sativum
MlNAC006	CAAT-box	CAAT	1841	4	+	Nicotiana glutinosa
MlNAC006	CAAT-box	CAAT	1843	4	-	Nicotiana glutinosa
MlNAC006	CAAT-box	CAAT	1890	4	-	Nicotiana glutinosa
MlNAC006	CAAT-box	CAAAT	1955	5	-	Pisum sativum
MlNAC006	G-Box	CACGTT	904	6	-	Pisum sativum
MlNAC006	ARE	AAACCA	736	6	+	Zea mays
MlNAC006	ARE	AAACCA	841	6	-	Zea mays
MlNAC006	G-box	TACGTG	264	6	+	Arabidopsis thaliana
MlNAC006	G-box	CACGTC	663	6	+	Zea mays
MlNAC006	as-1	TGACG	665	5	-	Arabidopsis thaliana
MlNAC006	Myc	TCTCTTA	1866	7	+	Arabidopsis thaliana
MlNAC006	MBS	CAACTG	173	6	-	Arabidopsis thaliana
MlNAC006	MBS	CAACTG	1317	6	+	Arabidopsis thaliana
MlNAC006	TATA-box	ATTATA	26	6	+	Brassica napus
MlNAC006	TATA-box	TATAA	27	5	-	Arabidopsis thaliana
MlNAC006	TATA-box	TATA	28	4	+	Arabidopsis thaliana
MlNAC006	TATA-box	ATTATA	35	6	+	Brassica napus
MlNAC006	TATA-box	TATAA	36	5	-	Arabidopsis thaliana
MlNAC006	TATA-box	TATA	37	4	+	Arabidopsis thaliana
MlNAC006	TATA-box	ATTATA	129	6	+	Brassica napus
MlNAC006	TATA-box	TATAA	130	5	-	Arabidopsis thaliana
MlNAC006	TATA-box	TATA	131	4	+	Arabidopsis thaliana
MlNAC006	TATA-box	ATATAT	246	6	+	Brassica napus
MlNAC006	TATA-box	TATATA	247	6	+	Arabidopsis thaliana
MlNAC006	TATA-box	ATATAT	248	6	+	Brassica napus
MlNAC006	TATA-box	TATA	249	4	+	Arabidopsis thaliana
MlNAC006	TATA-box	TATAAAA	340	7	-	Pisum sativum
MlNAC006	TATA-box	TATAAA	341	6	-	Helianthus annuus
MlNAC006	TATA-box	TATAA	342	5	-	Arabidopsis thaliana
MlNAC006	TATA-box	TATA	343	4	+	Arabidopsis thaliana
MlNAC006	TATA-box	TATAAAT	426	7	-	Brassica juncea
MlNAC006	TATA-box	TATAAA	427	6	-	Helianthus annuus
MlNAC006	TATA-box	TATAA	428	5	-	Arabidopsis thaliana
MlNAC006	TATA-box	TATA	429	4	+	Arabidopsis thaliana
MlNAC006	TATA-box	TACATAAA	431	8	+	Oryza sativa
MlNAC006	TATA-box	ATTATA	889	6	+	Brassica napus
MlNAC006	TATA-box	TATAA	890	5	-	Arabidopsis thaliana
MlNAC006	TATA-box	TATA	891	4	+	Arabidopsis thaliana
MlNAC006	TATA-box	ATTATA	926	6	+	Brassica napus
MlNAC006	TATA-box	TATAA	927	5	-	Arabidopsis thaliana
MlNAC006	TATA-box	TATA	928	4	+	Arabidopsis thaliana
MlNAC006	TATA-box	TATAAAT	933	7	-	Brassica juncea
MlNAC006	TATA-box	TATAAA	934	6	-	Helianthus annuus
MlNAC006	TATA-box	TATAA	935	5	-	Arabidopsis thaliana
MlNAC006	TATA-box	TATA	936	4	+	Arabidopsis thaliana
MlNAC006	TATA-box	ATTATA	968	6	+	Brassica napus
MlNAC006	TATA-box	TATAA	969	5	-	Arabidopsis thaliana
MlNAC006	TATA-box	TATA	970	4	+	Arabidopsis thaliana
MlNAC006	TATA-box	TATATTTATATTT	1052	12	-	Avena sativa
MlNAC006	TATA-box	TATTTAAA	1055	8	-	Arabidopsis thaliana
MlNAC006	TATA-box	ATATAA	1060	6	+	Brassica oleracea
MlNAC006	TATA-box	TATA	1061	4	-	Arabidopsis thaliana
MlNAC006	TATA-box	ATTATA	1083	6	+	Brassica napus
MlNAC006	TATA-box	TATAA	1084	5	-	Arabidopsis thaliana
MlNAC006	TATA-box	TATA	1085	4	-	Arabidopsis thaliana
MlNAC006	TATA-box	ATTATA	1130	6	+	Brassica napus
MlNAC006	TATA-box	TATAA	1131	5	-	Arabidopsis thaliana
MlNAC006	TATA-box	TATA	1132	4	-	Arabidopsis thaliana
MlNAC006	TATA-box	TACAAAA	1362	7	+	Oryza sativa
MlNAC006	TATA-box	TATAA	1412	5	-	Arabidopsis thaliana
MlNAC006	TATA-box	TATA	1413	4	-	Arabidopsis thaliana
MlNAC006	TATA-box	TACAAAA	1545	7	+	Oryza sativa
MlNAC006	TATA-box	ATTATA	1566	6	+	Brassica napus
MlNAC006	TATA-box	TATAA	1567	5	-	Arabidopsis thaliana
MlNAC006	TATA-box	TATA	1568	4	-	Arabidopsis thaliana
MlNAC006	TATA-box	TATA	1693	4	-	Arabidopsis thaliana
MlNAC006	TATA-box	taTATAAAtc	1967	9	-	Arabidopsis thaliana
MlNAC006	TATA-box	ATATAT	1968	6	-	Brassica napus
MlNAC006	TATA-box	TATATA	1969	6	-	Arabidopsis thaliana
MlNAC006	TATA-box	ATATAT	1970	6	-	Brassica napus
MlNAC006	TATA-box	TATATA	1971	6	-	Arabidopsis thaliana
MlNAC006	TATA-box	ATATAT	1972	6	-	Brassica napus
MlNAC006	TATA-box	TATATA	1973	6	-	Arabidopsis thaliana
MlNAC006	TATA-box	ATATAT	1974	6	-	Brassica napus
MlNAC006	TATA-box	TATATA	1975	6	-	Arabidopsis thaliana
MlNAC006	TATA-box	TATA	1977	4	-	Arabidopsis thaliana
MlNAC006	TATA-box	TATA	1987	4	-	Arabidopsis thaliana
MlNAC006	TCCC-motif	TCTCCCT	1818	7	+	Spinacia oleracea
MlNAC006	WRE3	CCACCT	823	6	+	Pisum sativum
MlNAC006	AT1-motif	AATTATTTTTTATT	328	13	+	Solanum tuberosum
MlNAC006	AT1-motif	AATTATTTTTTATT	414	13	-	Solanum tuberosum
MlNAC006	WUN-motif	TAATTACTC	382	9	+	Nicotiana glutinosa
MlNAC006	P-box	CCTTTTG	826	7	+	Oryza sativa
MlNAC006	P-box	CCTTTTG	1754	7	-	Oryza sativa
MlNAC006	STRE	AGGGG	712	5	+	Arabidopsis thaliana
MlNAC006	circadian	CAAAGATATC	1583	10	+	Lycopersicon esculentum
MlNAC006		motif_sequence	103	4	+	organism
MlNAC006		motif_sequence	618	4	-	organism
MlNAC006		motif_sequence	1293	4	-	organism
MlNAC006		motif_sequence	1793	4	+	organism
MlNAC006		motif_sequence	1817	4	+	organism
MlNAC006		motif_sequence	1828	4	+	organism
MlNAC006		motif_sequence	1836	4	+	organism
MlNAC006		motif_sequence	1875	4	+	organism
MlNAC006	AE-box	AGAAACAA	1990	8	+	Arabidopsis thaliana
MlNAC006	TC-rich repeats	GTTTTCTTAC	1944	9	+	Nicotiana tabacum
MlNAC006	MYC	CATGTG	876	6	+	Arabidopsis thaliana
MlNAC006	MYC	CAATTG	1841	6	-	Arabidopsis thaliana
MlNAC006	CGTCA-motif	CGTCA	665	5	+	Hordeum vulgare
MlNAC006	Box 4	ATTAAT	987	6	+	Petroselinum crispum
MlNAC006	Box 4	ATTAAT	1146	6	-	Petroselinum crispum
MlNAC006	GC-motif	CCCCCG	222	6	+	Zea mays
MlNAC007	GT1-motif	GGTTAAT	565	7	-	Avena sativa
MlNAC007	GT1-motif	GGTTAA	566	6	-	Arabidopsis thaliana
MlNAC007	I-box	TGATAATGT	150	9	-	Solanum tuberosum
MlNAC007	ERE	ATTTTAAA	540	8	-	Nicotiana glutinos
MlNAC007	ERE	ATTTTAAA	750	8	+	Nicotiana glutinos
MlNAC007	ERE	ATTTTAAA	1431	8	-	Nicotiana glutinos
MlNAC007	ERE	ATTTTAAA	1439	8	+	Nicotiana glutinos
MlNAC007	TATA	TATAAAAT	592	8	-	Arabidopsis thaliana
MlNAC007	TATA	TATAAAAT	662	8	-	Arabidopsis thaliana
MlNAC007	TATA	TATAAAAT	1637	8	-	Arabidopsis thaliana
MlNAC007	AAGAA-motif	GAAAGAA	1881	7	-	Avena sativa
MlNAC007	AT~TATA-box	TATATA	6	6	+	Arabidopsis thaliana
MlNAC007	AT~TATA-box	TATATA	790	6	+	Arabidopsis thaliana
MlNAC007	TGACG-motif	TGACG	20	5	+	Hordeum vulgare
MlNAC007	TGACG-motif	TGACG	1403	5	-	Hordeum vulgare
MlNAC007	CAT-box	GCCACT	91	6	-	Arabidopsis thaliana
MlNAC007	TATA-box	TATATA	6	6	+	Arabidopsis thaliana
MlNAC007	TATA-box	ATATAA	7	6	+	Brassica oleracea
MlNAC007	TATA-box	TATA	8	4	+	Arabidopsis thaliana
MlNAC007	TATA-box	TATAA	187	5	-	Arabidopsis thaliana
MlNAC007	TATA-box	TATA	188	4	+	Arabidopsis thaliana
MlNAC007	TATA-box	ATATAA	226	6	+	Brassica oleracea
MlNAC007	TATA-box	TATA	227	4	+	Arabidopsis thaliana
MlNAC007	TATA-box	TATAAAT	347	7	-	Brassica juncea
MlNAC007	TATA-box	TATAAA	348	6	-	Helianthus annuus
MlNAC007	TATA-box	TATAA	349	5	-	Arabidopsis thaliana
MlNAC007	TATA-box	TATA	350	4	+	Arabidopsis thaliana
MlNAC007	TATA-box	ATTATA	361	6	+	Brassica napus
MlNAC007	TATA-box	TATAA	362	5	-	Arabidopsis thaliana
MlNAC007	TATA-box	TATA	363	4	+	Arabidopsis thaliana
MlNAC007	TATA-box	TATTTAAA	432	8	-	Arabidopsis thaliana
MlNAC007	TATA-box	TATAAAA	455	7	-	Pisum sativum
MlNAC007	TATA-box	TATAAA	456	6	-	Helianthus annuus
MlNAC007	TATA-box	TATAA	457	5	-	Arabidopsis thaliana
MlNAC007	TATA-box	TATA	458	4	+	Arabidopsis thaliana
MlNAC007	TATA-box	TATATTTATATTT	550	12	+	Avena sativa
MlNAC007	TATA-box	TATTTAAA	552	8	+	Arabidopsis thaliana
MlNAC007	TATA-box	ATATAT	579	6	+	Brassica napus
MlNAC007	TATA-box	TATA	580	4	+	Arabidopsis thaliana
MlNAC007	TATA-box	TATAAAA	593	7	-	Pisum sativum
MlNAC007	TATA-box	TATAAA	594	6	-	Helianthus annuus
MlNAC007	TATA-box	TATAA	595	5	-	Arabidopsis thaliana
MlNAC007	TATA-box	TATA	596	4	+	Arabidopsis thaliana
MlNAC007	TATA-box	TATA	607	4	+	Arabidopsis thaliana
MlNAC007	TATA-box	TATAAAA	643	7	-	Pisum sativum
MlNAC007	TATA-box	TATAAA	644	6	-	Helianthus annuus
MlNAC007	TATA-box	TATAA	645	5	-	Arabidopsis thaliana
MlNAC007	TATA-box	TATA	646	4	+	Arabidopsis thaliana
MlNAC007	TATA-box	TATAAAA	663	7	-	Pisum sativum
MlNAC007	TATA-box	TATAAA	664	6	-	Helianthus annuus
MlNAC007	TATA-box	TATAA	665	5	-	Arabidopsis thaliana
MlNAC007	TATA-box	TATA	666	4	+	Arabidopsis thaliana
MlNAC007	TATA-box	ATTATA	744	6	+	Brassica napus
MlNAC007	TATA-box	TATAA	745	5	-	Arabidopsis thaliana
MlNAC007	TATA-box	TATA	746	4	+	Arabidopsis thaliana
MlNAC007	TATA-box	ATTATA	776	6	+	Brassica napus
MlNAC007	TATA-box	TATAA	777	5	-	Arabidopsis thaliana
MlNAC007	TATA-box	TATATTTATATTT	778	12	+	Avena sativa
MlNAC007	TATA-box	TATAAATA	780	8	-	Daucus carota
MlNAC007	TATA-box	TATAAAT	781	7	-	Brassica juncea
MlNAC007	TATA-box	TATAAA	782	6	-	Helianthus annuus
MlNAC007	TATA-box	TATAA	783	5	-	Arabidopsis thaliana
MlNAC007	TATA-box	TATA	784	4	+	Arabidopsis thaliana
MlNAC007	TATA-box	TATATA	790	6	+	Arabidopsis thaliana
MlNAC007	TATA-box	ATATAA	791	6	+	Brassica oleracea
MlNAC007	TATA-box	TATA	792	4	+	Arabidopsis thaliana
MlNAC007	TATA-box	TATAA	829	5	-	Arabidopsis thaliana
MlNAC007	TATA-box	TATA	830	4	+	Arabidopsis thaliana
MlNAC007	TATA-box	TATAAGAA	938	8	-	Zea mays
MlNAC007	TATA-box	TATAA	941	5	-	Arabidopsis thaliana
MlNAC007	TATA-box	TATA	942	4	+	Arabidopsis thaliana
MlNAC007	TATA-box	TACAAAA	1049	7	+	Oryza sativa
MlNAC007	TATA-box	ATATAT	1056	6	-	Brassica napus
MlNAC007	TATA-box	TATA	1057	4	-	Arabidopsis thaliana
MlNAC007	TATA-box	TATTTAAA	1130	8	+	Arabidopsis thaliana
MlNAC007	TATA-box	TATTTAAA	1343	8	+	Arabidopsis thaliana
MlNAC007	TATA-box	TATTTAAA	1345	8	-	Arabidopsis thaliana
MlNAC007	TATA-box	TATATTTATATTT	1352	12	-	Avena sativa
MlNAC007	TATA-box	ATATAT	1360	6	-	Brassica napus
MlNAC007	TATA-box	TATA	1361	4	-	Arabidopsis thaliana
MlNAC007	TATA-box	TATAA	1590	5	-	Arabidopsis thaliana
MlNAC007	TATA-box	TATA	1591	4	-	Arabidopsis thaliana
MlNAC007	TATA-box	TATAAAA	1638	7	-	Pisum sativum
MlNAC007	TATA-box	TATAAA	1639	6	-	Helianthus annuus
MlNAC007	TATA-box	TATAA	1640	5	-	Arabidopsis thaliana
MlNAC007	TATA-box	TATA	1641	4	-	Arabidopsis thaliana
MlNAC007	TATA-box	ATTATA	1794	6	+	Brassica napus
MlNAC007	TATA-box	TATAA	1795	5	-	Arabidopsis thaliana
MlNAC007	TATA-box	TATA	1796	4	-	Arabidopsis thaliana
MlNAC007	TATA-box	TAAAGATT	1810	8	-	Arabidopsis thaliana
MlNAC007	TCA-element	CCATCTTTTT	1962	9	-	Nicotiana tabacum
MlNAC007	G-box	TACGTG	603	6	-	Arabidopsis thaliana
MlNAC007	G-box	CACGAC	1298	6	+	Zea mays
MlNAC007	as-1	TGACG	20	5	+	Arabidopsis thaliana
MlNAC007	as-1	TGACG	1403	5	-	Arabidopsis thaliana
MlNAC007	Sp1	GGGCGG	1499	6	+	Oryza sativa
MlNAC007	ARE	AAACCA	1969	6	-	Zea mays
MlNAC007	CAAT-box	CAAT	70	4	-	Nicotiana glutinosa
MlNAC007	CAAT-box	CAAT	86	4	+	Nicotiana glutinosa
MlNAC007	CAAT-box	CAAT	167	4	+	Nicotiana glutinosa
MlNAC007	CAAT-box	CAAT	203	4	-	Nicotiana glutinosa
MlNAC007	CAAT-box	CCAAT	296	5	-	Arabidopsis thaliana
MlNAC007	CAAT-box	CAAT	336	4	-	Nicotiana glutinosa
MlNAC007	CAAT-box	CAAT	342	4	-	Nicotiana glutinosa
MlNAC007	CAAT-box	CAAT	359	4	+	Nicotiana glutinosa
MlNAC007	CAAT-box	CAAAT	388	5	+	Pisum sativum
MlNAC007	CAAT-box	CAAT	403	4	-	Nicotiana glutinosa
MlNAC007	CAAT-box	CAAAT	419	5	+	Pisum sativum
MlNAC007	CAAT-box	CAAT	422	4	-	Nicotiana glutinosa
MlNAC007	CAAT-box	CAAT	466	4	+	Nicotiana glutinosa
MlNAC007	CAAT-box	CAAT	574	4	-	Nicotiana glutinosa
MlNAC007	CAAT-box	CAAAT	583	5	-	Pisum sativum
MlNAC007	CAAT-box	CAAAT	632	5	-	Pisum sativum
MlNAC007	CAAT-box	CAAAT	701	5	-	Pisum sativum
MlNAC007	CAAT-box	CAAAT	844	5	+	Pisum sativum
MlNAC007	CAAT-box	CAAT	871	4	+	Nicotiana glutinosa
MlNAC007	CAAT-box	CAAT	955	4	-	Nicotiana glutinosa
MlNAC007	CAAT-box	CAAT	987	4	-	Nicotiana glutinosa
MlNAC007	CAAT-box	CAAT	1014	4	+	Nicotiana glutinosa
MlNAC007	CAAT-box	CCAAT	1028	5	+	Arabidopsis thaliana
MlNAC007	CAAT-box	CAAT	1029	4	+	Nicotiana glutinosa
MlNAC007	CAAT-box	CAAT	1124	4	-	Nicotiana glutinosa
MlNAC007	CAAT-box	CAAAT	1182	5	+	Pisum sativum
MlNAC007	CAAT-box	CAAT	1321	4	+	Nicotiana glutinosa
MlNAC007	CAAT-box	CAAT	1399	4	+	Nicotiana glutinosa
MlNAC007	CAAT-box	CAAAT	1453	5	+	Pisum sativum
MlNAC007	CAAT-box	CAAAT	1665	5	-	Pisum sativum
MlNAC007	TCT-motif	TCTTAC	42	6	+	Arabidopsis thaliana
MlNAC007	TCT-motif	TCTTAC	1580	6	-	Arabidopsis thaliana
MlNAC007	ABRE3a	TACGTG	603	6	-	Zea mays
MlNAC007	Unnamed__4	CTCC	1039	4	-	Petroselinum hortense
MlNAC007	Unnamed__4	CTCC	1178	4	+	Petroselinum hortense
MlNAC007	Unnamed__4	CTCC	1251	4	-	Petroselinum hortense
MlNAC007	Unnamed__4	CTCC	1471	4	+	Petroselinum hortense
MlNAC007	Unnamed__4	CTCC	1898	4	+	Petroselinum hortense
MlNAC007	Unnamed__4	CTCC	1939	4	-	Petroselinum hortense
MlNAC007	MYB	TAACCA	567	6	+	Arabidopsis thaliana
MlNAC007	ABRE	ACGTG	603	5	-	Arabidopsis thaliana
MlNAC007	MRE	AACCTAA	518	7	-	Petroselinum crispum
MlNAC007	MRE	AACCTAA	1019	7	-	Petroselinum crispum
MlNAC007	ABRE4	CACGTA	603	6	+	Zea mays
MlNAC007	MYC	CATTTG	844	6	-	Arabidopsis thaliana
MlNAC007	MYC	CATTTG	1182	6	-	Arabidopsis thaliana
MlNAC007	MYC	CATTTG	1664	6	+	Arabidopsis thaliana
MlNAC007	AE-box	AGAAACAA	135	8	-	Arabidopsis thaliana
MlNAC007	Unnamed__2	CCCCGG	1372	6	+	Zea mays
MlNAC007		motif_sequence	35	4	+	organism
MlNAC007		motif_sequence	117	4	+	organism
MlNAC007		motif_sequence	261	4	+	organism
MlNAC007		motif_sequence	722	4	-	organism
MlNAC007		motif_sequence	1039	4	-	organism
MlNAC007		motif_sequence	1046	4	+	organism
MlNAC007		motif_sequence	1080	4	-	organism
MlNAC007		motif_sequence	1947	4	-	organism
MlNAC007		motif_sequence	1953	4	-	organism
MlNAC007		motif_sequence	1977	4	+	organism
MlNAC007	GC-motif	CCCCCG	1931	6	-	Zea mays
MlNAC007	Unnamed__1	GAATTTAATTAA	401	11	+	Glycine max
MlNAC007	Unnamed__1	CGTGG	1297	5	-	Zea mays
MlNAC007	Box 4	ATTAAT	513	6	+	Petroselinum crispum
MlNAC007	Box 4	ATTAAT	611	6	+	Petroselinum crispum
MlNAC007	Box 4	ATTAAT	1544	6	-	Petroselinum crispum
MlNAC007	CGTCA-motif	CGTCA	20	5	-	Hordeum vulgare
MlNAC007	CGTCA-motif	CGTCA	1403	5	+	Hordeum vulgare
MlNAC007	CCAAT-box	CAACGG	1928	6	+	Hordeum vulgare
MlNAC007	MYB recognition site	CCGTTG	1928	6	-	Arabidopsis thaliana
MlNAC007	STRE	AGGGG	122	5	-	Arabidopsis thaliana
MlNAC007	P-box	CCTTTTG	1304	7	-	Oryza sativa
MlNAC007	WUN-motif	AAATTACT	726	8	-	Nicotiana glutinosa
MlNAC007	WUN-motif	AAATTACTA	1522	9	-	Nicotiana glutinosa
MlNAC007	WUN-motif	AAATTACT	1523	8	-	Nicotiana glutinosa
MlNAC007	WUN-motif	AAATTACTA	1650	9	-	Nicotiana glutinosa
MlNAC007	WUN-motif	AAATTACT	1651	8	-	Nicotiana glutinosa
MlNAC007	MYB-like sequence	TAACCA	567	6	+	Arabidopsis thaliana
MlNAC007	WRE3	CCACCT	286	6	+	Pisum sativum
MlNAC008	CAAT-box	CCAAT	60	5	+	Arabidopsis thaliana
MlNAC008	CAAT-box	CAAT	61	4	+	Nicotiana glutinosa
MlNAC008	CAAT-box	CAAAT	70	5	-	Pisum sativum
MlNAC008	CAAT-box	CAAT	102	4	+	Nicotiana glutinosa
MlNAC008	CAAT-box	CAAAT	209	5	-	Pisum sativum
MlNAC008	CAAT-box	CAAT	229	4	+	Nicotiana glutinosa
MlNAC008	CAAT-box	CAAT	309	4	-	Nicotiana glutinosa
MlNAC008	CAAT-box	CAAT	328	4	-	Nicotiana glutinosa
MlNAC008	CAAT-box	CCAAT	496	5	+	Arabidopsis thaliana
MlNAC008	CAAT-box	CAAT	497	4	+	Nicotiana glutinosa
MlNAC008	CAAT-box	CAAT	529	4	+	Nicotiana glutinosa
MlNAC008	CAAT-box	CAAT	531	4	-	Nicotiana glutinosa
MlNAC008	CAAT-box	CAAT	565	4	+	Nicotiana glutinosa
MlNAC008	CAAT-box	CAAT	627	4	-	Nicotiana glutinosa
MlNAC008	CAAT-box	CAAT	669	4	-	Nicotiana glutinosa
MlNAC008	CAAT-box	CCAAT	689	5	+	Arabidopsis thaliana
MlNAC008	CAAT-box	CAAT	690	4	+	Nicotiana glutinosa
MlNAC008	CAAT-box	CAAAT	737	5	-	Pisum sativum
MlNAC008	CAAT-box	CCAAT	773	5	-	Arabidopsis thaliana
MlNAC008	CAAT-box	CAAAT	801	5	-	Pisum sativum
MlNAC008	CAAT-box	CAAT	879	4	+	Nicotiana glutinosa
MlNAC008	CAAT-box	CAAT	934	4	-	Nicotiana glutinosa
MlNAC008	CAAT-box	CAAT	950	4	+	Nicotiana glutinosa
MlNAC008	CAAT-box	CAAAT	952	5	-	Pisum sativum
MlNAC008	CAAT-box	CAAT	1216	4	+	Nicotiana glutinosa
MlNAC008	CAAT-box	CAAAT	1269	5	+	Pisum sativum
MlNAC008	CAAT-box	CAAAT	1320	5	+	Pisum sativum
MlNAC008	CAAT-box	CAAT	1323	4	-	Nicotiana glutinosa
MlNAC008	CAAT-box	CAAAT	1435	5	+	Pisum sativum
MlNAC008	CAAT-box	CAAAT	1499	5	+	Pisum sativum
MlNAC008	CAAT-box	CAAAT	1620	5	+	Pisum sativum
MlNAC008	CAAT-box	CCAAT	1775	5	+	Arabidopsis thaliana
MlNAC008	CAAT-box	CAAT	1776	4	+	Nicotiana glutinosa
MlNAC008	CAAT-box	CAAAT	1985	5	+	Pisum sativum
MlNAC008	CAAT-box	CAAT	1988	4	-	Nicotiana glutinosa
MlNAC008	AT-rich element	ATAGAAATCAA	1480	10	-	Glycine max
MlNAC008	G-Box	CACGTG	1694	6	-	Pisum sativum
MlNAC008	G-Box	CACGTG	1810	6	-	Pisum sativum
MlNAC008	F-box	CTATTCTCATT	1988	10	-	Lycopersicon esculentum
MlNAC008	ARE	AAACCA	1713	6	+	Zea mays
MlNAC008	as-1	TGACG	1430	5	-	Arabidopsis thaliana
MlNAC008	as-1	TGACG	1439	5	+	Arabidopsis thaliana
MlNAC008	as-1	TGACG	1661	5	+	Arabidopsis thaliana
MlNAC008	as-1	TGACG	1836	5	-	Arabidopsis thaliana
MlNAC008	G-box	CACGTC	410	6	+	Zea mays
MlNAC008	G-box	CCACGTAA	1633	8	+	Brassica napus
MlNAC008	G-box	TACGTG	1634	6	-	Arabidopsis thaliana
MlNAC008	G-box	ACACGTGT	1693	8	-	Brassica napus
MlNAC008	G-box	CACGTG	1694	6	-	Arabidopsis thaliana
MlNAC008	G-box	CACGTG	1810	6	-	Arabidopsis thaliana
MlNAC008	MBS	CAACTG	1505	6	+	Arabidopsis thaliana
MlNAC008	MBS	CAACTG	1614	6	-	Arabidopsis thaliana
MlNAC008	TATA-box	TATATA	185	6	+	Arabidopsis thaliana
MlNAC008	TATA-box	ATATAT	186	6	+	Brassica napus
MlNAC008	TATA-box	TATATTTATATTT	187	12	+	Avena sativa
MlNAC008	TATA-box	ATATAT	188	6	+	Brassica napus
MlNAC008	TATA-box	TATATA	189	6	+	Arabidopsis thaliana
MlNAC008	TATA-box	ATATAT	190	6	+	Brassica napus
MlNAC008	TATA-box	TATATA	191	6	+	Arabidopsis thaliana
MlNAC008	TATA-box	ATATAT	192	6	+	Brassica napus
MlNAC008	TATA-box	TATA	193	4	+	Arabidopsis thaliana
MlNAC008	TATA-box	ATTATA	231	6	+	Brassica napus
MlNAC008	TATA-box	TATAA	232	5	-	Arabidopsis thaliana
MlNAC008	TATA-box	TATA	233	4	+	Arabidopsis thaliana
MlNAC008	TATA-box	ATATAA	245	6	+	Brassica oleracea
MlNAC008	TATA-box	TATA	246	4	+	Arabidopsis thaliana
MlNAC008	TATA-box	ATATAA	267	6	+	Brassica oleracea
MlNAC008	TATA-box	TATA	268	4	+	Arabidopsis thaliana
MlNAC008	TATA-box	TATTTAAA	274	8	-	Arabidopsis thaliana
MlNAC008	TATA-box	TATACA	330	6	-	Helianthus annuus
MlNAC008	TATA-box	TATA	332	4	+	Arabidopsis thaliana
MlNAC008	TATA-box	TATATTTATATTT	371	12	-	Avena sativa
MlNAC008	TATA-box	ATATAT	379	6	+	Brassica napus
MlNAC008	TATA-box	TATATA	380	6	+	Arabidopsis thaliana
MlNAC008	TATA-box	ATATAT	381	6	+	Brassica napus
MlNAC008	TATA-box	TATATA	382	6	+	Arabidopsis thaliana
MlNAC008	TATA-box	ATATAT	383	6	+	Brassica napus
MlNAC008	TATA-box	TATA	384	4	+	Arabidopsis thaliana
MlNAC008	TATA-box	ATATAT	417	6	+	Brassica napus
MlNAC008	TATA-box	TATA	418	4	+	Arabidopsis thaliana
MlNAC008	TATA-box	TATAAAA	542	7	-	Pisum sativum
MlNAC008	TATA-box	TATAAA	543	6	-	Helianthus annuus
MlNAC008	TATA-box	TATAA	544	5	-	Arabidopsis thaliana
MlNAC008	TATA-box	TATA	545	4	+	Arabidopsis thaliana
MlNAC008	TATA-box	TATA	634	4	+	Arabidopsis thaliana
MlNAC008	TATA-box	ATATAT	655	6	+	Brassica napus
MlNAC008	TATA-box	TATATA	656	6	+	Arabidopsis thaliana
MlNAC008	TATA-box	ATATAA	657	6	+	Brassica oleracea
MlNAC008	TATA-box	TATA	658	4	+	Arabidopsis thaliana
MlNAC008	TATA-box	ATTATA	692	6	+	Brassica napus
MlNAC008	TATA-box	TATAA	693	5	-	Arabidopsis thaliana
MlNAC008	TATA-box	TATA	694	4	+	Arabidopsis thaliana
MlNAC008	TATA-box	TATAAAA	882	7	-	Pisum sativum
MlNAC008	TATA-box	TATAAA	883	6	-	Helianthus annuus
MlNAC008	TATA-box	TATAA	884	5	-	Arabidopsis thaliana
MlNAC008	TATA-box	TATA	885	4	+	Arabidopsis thaliana
MlNAC008	TATA-box	TATAA	919	5	-	Arabidopsis thaliana
MlNAC008	TATA-box	TATA	920	4	+	Arabidopsis thaliana
MlNAC008	TATA-box	TATA	926	4	+	Arabidopsis thaliana
MlNAC008	TATA-box	TATA	946	4	+	Arabidopsis thaliana
MlNAC008	TATA-box	TATTTAAA	999	8	+	Arabidopsis thaliana
MlNAC008	TATA-box	TATAAAT	1006	7	-	Brassica juncea
MlNAC008	TATA-box	TATAAA	1007	6	-	Helianthus annuus
MlNAC008	TATA-box	TATAA	1008	5	-	Arabidopsis thaliana
MlNAC008	TATA-box	TATA	1009	4	-	Arabidopsis thaliana
MlNAC008	TATA-box	ATTATA	1029	6	+	Brassica napus
MlNAC008	TATA-box	TATATAA	1030	7	-	Arabidopsis thaliana
MlNAC008	TATA-box	TATATA	1031	6	-	Arabidopsis thaliana
MlNAC008	TATA-box	ATATAT	1032	6	-	Brassica napus
MlNAC008	TATA-box	TATA	1033	4	-	Arabidopsis thaliana
MlNAC008	TATA-box	ATTATA	1042	6	+	Brassica napus
MlNAC008	TATA-box	TATAA	1043	5	-	Arabidopsis thaliana
MlNAC008	TATA-box	TATA	1044	4	-	Arabidopsis thaliana
MlNAC008	TATA-box	ATATAT	1083	6	-	Brassica napus
MlNAC008	TATA-box	TATATA	1084	6	-	Arabidopsis thaliana
MlNAC008	TATA-box	TATA	1086	4	-	Arabidopsis thaliana
MlNAC008	TATA-box	ATATAT	1091	6	-	Brassica napus
MlNAC008	TATA-box	TATATA	1092	6	-	Arabidopsis thaliana
MlNAC008	TATA-box	ATATAT	1093	6	-	Brassica napus
MlNAC008	TATA-box	TATATA	1094	6	-	Arabidopsis thaliana
MlNAC008	TATA-box	ATATAT	1095	6	-	Brassica napus
MlNAC008	TATA-box	TATATA	1096	6	-	Arabidopsis thaliana
MlNAC008	TATA-box	ATATAT	1097	6	-	Brassica napus
MlNAC008	TATA-box	TATATA	1098	6	-	Arabidopsis thaliana
MlNAC008	TATA-box	TATA	1100	4	-	Arabidopsis thaliana
MlNAC008	TATA-box	TATA	1176	4	-	Arabidopsis thaliana
MlNAC008	TATA-box	TAAAGATT	1217	8	-	Arabidopsis thaliana
MlNAC008	TATA-box	TATAAA	1221	6	-	Helianthus annuus
MlNAC008	TATA-box	TATAA	1222	5	-	Arabidopsis thaliana
MlNAC008	TATA-box	TATA	1223	4	-	Arabidopsis thaliana
MlNAC008	TATA-box	TATA	1229	4	-	Arabidopsis thaliana
MlNAC008	TATA-box	taTATAAAtc	1799	9	-	Arabidopsis thaliana
MlNAC008	TATA-box	taTATAAAtc	1817	9	-	Arabidopsis thaliana
MlNAC008	TATA-box	TATATAA	1820	7	-	Arabidopsis thaliana
MlNAC008	TATA-box	TATATA	1821	6	-	Arabidopsis thaliana
MlNAC008	TATA-box	TATA	1823	4	-	Arabidopsis thaliana
MlNAC008	TATA-box	taTATAAAtc	1843	9	-	Arabidopsis thaliana
MlNAC008	TATA-box	TATAAAT	1844	7	-	Brassica juncea
MlNAC008	TATA-box	TATAAA	1845	6	-	Helianthus annuus
MlNAC008	TATA-box	TATATAA	1846	7	-	Arabidopsis thaliana
MlNAC008	TATA-box	TATATA	1847	6	-	Arabidopsis thaliana
MlNAC008	TATA-box	TATA	1849	4	-	Arabidopsis thaliana
MlNAC008	TATA-box	ATATAT	1957	6	-	Brassica napus
MlNAC008	TATA-box	TATA	1958	4	-	Arabidopsis thaliana
MlNAC008	TGACG-motif	TGACG	1430	5	-	Hordeum vulgare
MlNAC008	TGACG-motif	TGACG	1439	5	+	Hordeum vulgare
MlNAC008	TGACG-motif	TGACG	1661	5	+	Hordeum vulgare
MlNAC008	TGACG-motif	TGACG	1836	5	-	Hordeum vulgare
MlNAC008	AT~TATA-box	TATATA	185	6	+	Arabidopsis thaliana
MlNAC008	AT~TATA-box	TATATA	187	6	+	Arabidopsis thaliana
MlNAC008	AT~TATA-box	TATATA	189	6	+	Arabidopsis thaliana
MlNAC008	AT~TATA-box	TATATA	191	6	+	Arabidopsis thaliana
MlNAC008	AT~TATA-box	TATATA	380	6	+	Arabidopsis thaliana
MlNAC008	AT~TATA-box	TATATA	382	6	+	Arabidopsis thaliana
MlNAC008	AT~TATA-box	TATATA	656	6	+	Arabidopsis thaliana
MlNAC008	AT~TATA-box	TATATA	1031	6	-	Arabidopsis thaliana
MlNAC008	AT~TATA-box	TATATA	1084	6	-	Arabidopsis thaliana
MlNAC008	AT~TATA-box	TATATA	1092	6	-	Arabidopsis thaliana
MlNAC008	AT~TATA-box	TATATA	1094	6	-	Arabidopsis thaliana
MlNAC008	AT~TATA-box	TATATA	1096	6	-	Arabidopsis thaliana
MlNAC008	AT~TATA-box	TATATA	1098	6	-	Arabidopsis thaliana
MlNAC008	AT~TATA-box	TATATA	1821	6	-	Arabidopsis thaliana
MlNAC008	AT~TATA-box	TATATAAA	1845	8	-	Arabidopsis thaliana
MlNAC008	AT~TATA-box	TATATA	1847	6	-	Arabidopsis thaliana
MlNAC008	AAGAA-motif	GAAAGAA	516	7	-	Avena sativa
MlNAC008	AAGAA-motif	gGTAAAGAAA	779	9	+	Avena sativa
MlNAC008	AAGAA-motif	GAAAGAA	781	7	+	Avena sativa
MlNAC008	TATA	TATAAAAT	881	8	-	Arabidopsis thaliana
MlNAC008	ERE	ATTTTAAA	256	8	+	Nicotiana glutinos
MlNAC008	ERE	ATTTTAAA	1017	8	-	Nicotiana glutinos
MlNAC008	ABRE4	CACGTA	1634	6	+	Zea mays
MlNAC008	ABRE	ACGTG	410	5	-	Arabidopsis thaliana
MlNAC008	ABRE	ACGTG	1634	5	-	Arabidopsis thaliana
MlNAC008	ABRE	CGCACGTGTC	1692	9	+	Hordeum vulgare
MlNAC008	ABRE	CACGTG	1694	6	-	Arabidopsis thaliana
MlNAC008	ABRE	ACGTG	1695	5	+	Arabidopsis thaliana
MlNAC008	ABRE	CACGTG	1810	6	-	Arabidopsis thaliana
MlNAC008	ABRE	ACGTG	1811	5	+	Arabidopsis thaliana
MlNAC008	MYB	CAACCA	1165	6	+	Arabidopsis thaliana
MlNAC008	Unnamed__4	CTCC	38	4	-	Petroselinum hortense
MlNAC008	Unnamed__4	CTCC	585	4	+	Petroselinum hortense
MlNAC008	Unnamed__4	CTCC	776	4	-	Petroselinum hortense
MlNAC008	Unnamed__4	CTCC	960	4	+	Petroselinum hortense
MlNAC008	Unnamed__4	CTCC	1120	4	-	Petroselinum hortense
MlNAC008	Unnamed__4	CTCC	1210	4	+	Petroselinum hortense
MlNAC008	Unnamed__4	CTCC	1341	4	-	Petroselinum hortense
MlNAC008	Unnamed__4	CTCC	1474	4	+	Petroselinum hortense
MlNAC008	Unnamed__4	CTCC	1510	4	-	Petroselinum hortense
MlNAC008	Unnamed__4	CTCC	1513	4	-	Petroselinum hortense
MlNAC008	Unnamed__4	CTCC	1626	4	+	Petroselinum hortense
MlNAC008	W box	TTGACC	1649	6	-	Arabidopsis thaliana
MlNAC008	W box	TTGACC	1741	6	-	Arabidopsis thaliana
MlNAC008	ACE	GACACGTATG	1692	9	-	Petroselinum crispum
MlNAC008	ABRE3a	TACGTG	1634	6	-	Zea mays
MlNAC008	CTAG-motif	ACTAGCAGAA	1922	9	+	Avena sativa
MlNAC008	Myb	CAACTG	1505	6	+	Arabidopsis thaliana
MlNAC008	Myb	CAACTG	1614	6	-	Arabidopsis thaliana
MlNAC008	CGTCA-motif	CGTCA	1430	5	+	Hordeum vulgare
MlNAC008	CGTCA-motif	CGTCA	1439	5	-	Hordeum vulgare
MlNAC008	CGTCA-motif	CGTCA	1661	5	-	Hordeum vulgare
MlNAC008	CGTCA-motif	CGTCA	1836	5	+	Hordeum vulgare
MlNAC008	Box 4	ATTAAT	263	6	+	Petroselinum crispum
MlNAC008	Box 4	ATTAAT	335	6	+	Petroselinum crispum
MlNAC008	Box 4	ATTAAT	769	6	+	Petroselinum crispum
MlNAC008	Box 4	ATTAAT	900	6	+	Petroselinum crispum
MlNAC008	Box 4	ATTAAT	941	6	+	Petroselinum crispum
MlNAC008	Box 4	ATTAAT	1012	6	-	Petroselinum crispum
MlNAC008	Unnamed__1	CGTGG	1633	5	-	Zea mays
MlNAC008	TGA-box	TGACGTAA	1439	8	+	Glycine max
MlNAC008		motif_sequence	441	4	+	organism
MlNAC008		motif_sequence	1208	4	+	organism
MlNAC008		motif_sequence	1903	4	-	organism
MlNAC008		motif_sequence	1929	4	-	organism
MlNAC008		motif_sequence	1936	4	-	organism
MlNAC008		motif_sequence	1940	4	+	organism
MlNAC008		motif_sequence	1967	4	-	organism
MlNAC008	AE-box	AGAAACTT	889	8	+	Arabidopsis thaliana
MlNAC008	MYC	CATTTG	208	6	+	Arabidopsis thaliana
MlNAC008	MYC	CAATTG	529	6	+	Arabidopsis thaliana
MlNAC008	MYC	CATTTG	1435	6	-	Arabidopsis thaliana
MlNAC008	MYC	CATTTG	1499	6	-	Arabidopsis thaliana
MlNAC008	STRE	AGGGG	1476	5	-	Arabidopsis thaliana
MlNAC008	ATCT-motif	AATCTAATCC	1892	9	+	Pisum sativum
MlNAC009		motif_sequence	746	4	-	organism
MlNAC009		motif_sequence	780	4	+	organism
MlNAC009		motif_sequence	835	4	+	organism
MlNAC009		motif_sequence	881	4	+	organism
MlNAC009		motif_sequence	987	4	+	organism
MlNAC009		motif_sequence	1182	4	+	organism
MlNAC009		motif_sequence	1321	4	-	organism
MlNAC009		motif_sequence	1341	4	+	organism
MlNAC009		motif_sequence	1443	4	-	organism
MlNAC009		motif_sequence	1456	4	-	organism
MlNAC009		motif_sequence	1803	4	-	organism
MlNAC009		motif_sequence	1947	4	+	organism
MlNAC009	MYC	CATTTG	78	6	-	Arabidopsis thaliana
MlNAC009	MYC	CATTTG	100	6	-	Arabidopsis thaliana
MlNAC009	MYC	CATTTG	187	6	-	Arabidopsis thaliana
MlNAC009	MYC	CATGTG	1295	6	+	Arabidopsis thaliana
MlNAC009	MYC	CATGTG	1444	6	-	Arabidopsis thaliana
MlNAC009	MYC	CATGTG	1446	6	+	Arabidopsis thaliana
MlNAC009	MYC	CATTTG	1677	6	-	Arabidopsis thaliana
MlNAC009	Unnamed__1	GAATTTAATTAA	328	11	-	Glycine max
MlNAC009	Unnamed__1	CGTGG	1975	5	+	Zea mays
MlNAC009	Box 4	ATTAAT	358	6	+	Petroselinum crispum
MlNAC009	Box 4	ATTAAT	448	6	+	Petroselinum crispum
MlNAC009	MYB recognition site	CCGTTG	1485	6	+	Arabidopsis thaliana
MlNAC009	CGTCA-motif	CGTCA	807	5	-	Hordeum vulgare
MlNAC009	CCAAT-box	CAACGG	1485	6	-	Hordeum vulgare
MlNAC009	DRE core	GCCGAC	874	6	+	Arabidopsis thaliana
MlNAC009	L-box	ATCCCACCTAC	1825	10	-	Petroselinum crispum
MlNAC009	AP-1	TGAGTTAG	1489	8	+	Arabidopsis thaliana
MlNAC009	A-box	CCGTCC	799	6	+	Petroselinum crispum
MlNAC009	CCGTCC motif	CCGTCC	799	6	+	Nicotiana tabacum
MlNAC009	STRE	AGGGG	1390	5	-	Arabidopsis thaliana
MlNAC009	STRE	AGGGG	1403	5	-	Arabidopsis thaliana
MlNAC009	P-box	CAACAAACCCCTT	1909	12	-	Petroselinum crispum
MlNAC009	TGACG-motif	TGACG	807	5	+	Hordeum vulgare
MlNAC009	GT1-motif	GGTTAA	1253	6	-	Arabidopsis thaliana
MlNAC009	GT1-motif	GGTTAA	1508	6	+	Arabidopsis thaliana
MlNAC009	ERE	ATTTTAAA	248	8	+	Nicotiana glutinos
MlNAC009	ERE	ATTTTAAA	419	8	-	Nicotiana glutinos
MlNAC009	ERE	ATTTTAAA	613	8	-	Nicotiana glutinos
MlNAC009	ERE	ATTTTAAA	683	8	+	Nicotiana glutinos
MlNAC009	ERE	ATTTTAAA	685	8	-	Nicotiana glutinos
MlNAC009	ERE	ATTTTAAA	1618	8	-	Nicotiana glutinos
MlNAC009	TATA	TATAAAAT	673	8	-	Arabidopsis thaliana
MlNAC009	TATA	TATAAAAT	677	8	+	Arabidopsis thaliana
MlNAC009	AT~TATA-box	TATATA	44	6	+	Arabidopsis thaliana
MlNAC009	AT~TATA-box	TATATA	216	6	+	Arabidopsis thaliana
MlNAC009	AT~TATA-box	TATATA	436	6	+	Arabidopsis thaliana
MlNAC009	AT~TATA-box	TATATA	855	6	+	Arabidopsis thaliana
MlNAC009	AT~TATA-box	TATATA	857	6	+	Arabidopsis thaliana
MlNAC009	ARE	AAACCA	1212	6	-	Zea mays
MlNAC009	ARE	AAACCA	1299	6	-	Zea mays
MlNAC009	CCGTCC-box	CCGTCC	799	6	+	Petroselinum hortense
MlNAC009	CAAT-box	CAAAT	22	5	+	Pisum sativum
MlNAC009	CAAT-box	CAAAT	78	5	+	Pisum sativum
MlNAC009	CAAT-box	CAAAT	100	5	+	Pisum sativum
MlNAC009	CAAT-box	CAAAT	107	5	+	Pisum sativum
MlNAC009	CAAT-box	CAAAT	187	5	+	Pisum sativum
MlNAC009	CAAT-box	CAAAT	194	5	+	Pisum sativum
MlNAC009	CAAT-box	CAAAT	280	5	-	Pisum sativum
MlNAC009	CAAT-box	CAAAT	501	5	-	Pisum sativum
MlNAC009	CAAT-box	CAAT	559	4	-	Nicotiana glutinosa
MlNAC009	CAAT-box	CAAT	696	4	+	Nicotiana glutinosa
MlNAC009	CAAT-box	CCAAT	757	5	+	Arabidopsis thaliana
MlNAC009	CAAT-box	CAAT	758	4	+	Nicotiana glutinosa
MlNAC009	CAAT-box	CCAAT	803	5	+	Arabidopsis thaliana
MlNAC009	CAAT-box	CAAT	804	4	+	Nicotiana glutinosa
MlNAC009	CAAT-box	CAAT	829	4	-	Nicotiana glutinosa
MlNAC009	CAAT-box	CAAAT	1043	5	-	Pisum sativum
MlNAC009	CAAT-box	CAAAT	1158	5	-	Pisum sativum
MlNAC009	CAAT-box	CAAT	1244	4	+	Nicotiana glutinosa
MlNAC009	CAAT-box	CAAAT	1317	5	-	Pisum sativum
MlNAC009	CAAT-box	CAAT	1626	4	-	Nicotiana glutinosa
MlNAC009	CAAT-box	CAAT	1645	4	-	Nicotiana glutinosa
MlNAC009	CAAT-box	CAAAT	1677	5	+	Pisum sativum
MlNAC009	CAAT-box	CAAT	1720	4	-	Nicotiana glutinosa
MlNAC009	CAAT-box	CAAAT	1798	5	-	Pisum sativum
MlNAC009	CAAT-box	CAAT	1817	4	-	Nicotiana glutinosa
MlNAC009	CAAT-box	CAAAT	1914	5	-	Pisum sativum
MlNAC009	MBS	CAACTG	1596	6	+	Arabidopsis thaliana
MlNAC009	TATA-box	TATAA	33	5	-	Arabidopsis thaliana
MlNAC009	TATA-box	TATA	34	4	+	Arabidopsis thaliana
MlNAC009	TATA-box	ATTATA	42	6	+	Brassica napus
MlNAC009	TATA-box	TATATAA	43	7	-	Arabidopsis thaliana
MlNAC009	TATA-box	TATATA	44	6	+	Arabidopsis thaliana
MlNAC009	TATA-box	TATA	46	4	+	Arabidopsis thaliana
MlNAC009	TATA-box	TATA	52	4	+	Arabidopsis thaliana
MlNAC009	TATA-box	ATTATA	59	6	+	Brassica napus
MlNAC009	TATA-box	TATAA	60	5	-	Arabidopsis thaliana
MlNAC009	TATA-box	TATA	61	4	+	Arabidopsis thaliana
MlNAC009	TATA-box	TATA	137	4	+	Arabidopsis thaliana
MlNAC009	TATA-box	ATATAT	142	6	+	Brassica napus
MlNAC009	TATA-box	TATA	143	4	+	Arabidopsis thaliana
MlNAC009	TATA-box	ATTATA	146	6	+	Brassica napus
MlNAC009	TATA-box	TATAA	147	5	-	Arabidopsis thaliana
MlNAC009	TATA-box	TATA	148	4	+	Arabidopsis thaliana
MlNAC009	TATA-box	ATTATA	214	6	+	Brassica napus
MlNAC009	TATA-box	TATATAA	215	7	-	Arabidopsis thaliana
MlNAC009	TATA-box	TATATA	216	6	+	Arabidopsis thaliana
MlNAC009	TATA-box	TATA	218	4	+	Arabidopsis thaliana
MlNAC009	TATA-box	ATTATA	285	6	+	Brassica napus
MlNAC009	TATA-box	TATAA	286	5	-	Arabidopsis thaliana
MlNAC009	TATA-box	TATA	287	4	+	Arabidopsis thaliana
MlNAC009	TATA-box	ATTATA	316	6	+	Brassica napus
MlNAC009	TATA-box	TATAA	317	5	-	Arabidopsis thaliana
MlNAC009	TATA-box	TATA	318	4	+	Arabidopsis thaliana
MlNAC009	TATA-box	ATATAT	362	6	+	Brassica napus
MlNAC009	TATA-box	TATA	363	4	+	Arabidopsis thaliana
MlNAC009	TATA-box	TATAAATA	378	8	-	Daucus carota
MlNAC009	TATA-box	TATAAAT	379	7	-	Brassica juncea
MlNAC009	TATA-box	TATAAA	380	6	-	Helianthus annuus
MlNAC009	TATA-box	TATAA	381	5	-	Arabidopsis thaliana
MlNAC009	TATA-box	TATA	382	4	+	Arabidopsis thaliana
MlNAC009	TATA-box	taTATAAAtc	413	9	-	Arabidopsis thaliana
MlNAC009	TATA-box	TATTTAAA	417	8	+	Arabidopsis thaliana
MlNAC009	TATA-box	ATTATA	429	6	+	Brassica napus
MlNAC009	TATA-box	TATAA	430	5	-	Arabidopsis thaliana
MlNAC009	TATA-box	TATA	431	4	+	Arabidopsis thaliana
MlNAC009	TATA-box	ATATAT	435	6	+	Brassica napus
MlNAC009	TATA-box	TATATA	436	6	+	Arabidopsis thaliana
MlNAC009	TATA-box	ATATAT	437	6	+	Brassica napus
MlNAC009	TATA-box	TATA	438	4	+	Arabidopsis thaliana
MlNAC009	TATA-box	ATTATA	461	6	+	Brassica napus
MlNAC009	TATA-box	TATAA	462	5	-	Arabidopsis thaliana
MlNAC009	TATA-box	TATA	463	4	+	Arabidopsis thaliana
MlNAC009	TATA-box	TATAAATA	569	8	-	Daucus carota
MlNAC009	TATA-box	TATAAAT	570	7	-	Brassica juncea
MlNAC009	TATA-box	TATAAA	571	6	-	Helianthus annuus
MlNAC009	TATA-box	TATAA	572	5	-	Arabidopsis thaliana
MlNAC009	TATA-box	TATA	573	4	+	Arabidopsis thaliana
MlNAC009	TATA-box	TATATTTATATTT	636	12	-	Avena sativa
MlNAC009	TATA-box	ATATAA	638	6	+	Brassica oleracea
MlNAC009	TATA-box	TATA	639	4	+	Arabidopsis thaliana
MlNAC009	TATA-box	ATATAT	657	6	+	Brassica napus
MlNAC009	TATA-box	TATA	658	4	+	Arabidopsis thaliana
MlNAC009	TATA-box	TATAAAA	674	7	-	Pisum sativum
MlNAC009	TATA-box	TATAAA	675	6	-	Helianthus annuus
MlNAC009	TATA-box	TATAA	676	5	-	Arabidopsis thaliana
MlNAC009	TATA-box	TATA	677	4	+	Arabidopsis thaliana
MlNAC009	TATA-box	TATATA	855	6	+	Arabidopsis thaliana
MlNAC009	TATA-box	ATATAT	856	6	+	Brassica napus
MlNAC009	TATA-box	TATATA	857	6	+	Arabidopsis thaliana
MlNAC009	TATA-box	ATATAA	858	6	+	Brassica oleracea
MlNAC009	TATA-box	TATA	859	4	+	Arabidopsis thaliana
MlNAC009	TATA-box	taTATAAAtc	1032	9	+	Arabidopsis thaliana
MlNAC009	TATA-box	TATACA	1161	6	-	Helianthus annuus
MlNAC009	TATA-box	TATA	1163	4	-	Arabidopsis thaliana
MlNAC009	TATA-box	TACAAAA	1355	7	-	Oryza sativa
MlNAC009	TATA-box	TATA	1431	4	-	Arabidopsis thaliana
MlNAC009	TATA-box	TATAAA	1465	6	-	Helianthus annuus
MlNAC009	TATA-box	TATAA	1466	5	-	Arabidopsis thaliana
MlNAC009	TATA-box	TATA	1467	4	-	Arabidopsis thaliana
MlNAC009	TATA-box	TATAA	1630	5	-	Arabidopsis thaliana
MlNAC009	TATA-box	TATA	1631	4	-	Arabidopsis thaliana
MlNAC009	TATA-box	TATA	1906	4	-	Arabidopsis thaliana
MlNAC009	TATA-box	TATTTAAA	1930	8	-	Arabidopsis thaliana
MlNAC009	TATA-box	TATA	1943	4	-	Arabidopsis thaliana
MlNAC009	Myc	TCTCTTA	1407	7	+	Arabidopsis thaliana
MlNAC009	TCA-element	TCAGAAGAGG	834	9	-	Brassica oleracea
MlNAC009	TCA-element	CCATCTTTTT	1331	9	+	Nicotiana tabacum
MlNAC009	as-1	TGACG	807	5	+	Arabidopsis thaliana
MlNAC009	Myb	TAACTG	178	6	+	Arabidopsis thaliana
MlNAC009	Myb	CAACTG	1596	6	+	Arabidopsis thaliana
MlNAC009	W box	TTGACC	1919	6	+	Arabidopsis thaliana
MlNAC009	Unnamed__4	CTCC	851	4	+	Petroselinum hortense
MlNAC009	Unnamed__4	CTCC	883	4	+	Petroselinum hortense
MlNAC009	Unnamed__4	CTCC	930	4	+	Petroselinum hortense
MlNAC009	Unnamed__4	CTCC	1058	4	+	Petroselinum hortense
MlNAC009	Unnamed__4	CTCC	1136	4	+	Petroselinum hortense
MlNAC009	Unnamed__4	CTCC	1184	4	+	Petroselinum hortense
MlNAC009	Unnamed__4	CTCC	1388	4	+	Petroselinum hortense
MlNAC009	Unnamed__4	CTCC	1476	4	-	Petroselinum hortense
MlNAC009	Unnamed__4	CTCC	1828	4	-	Petroselinum hortense
MlNAC009	TCT-motif	TCTTAC	941	6	-	Arabidopsis thaliana
MlNAC009	LTR	CCGAAA	980	6	-	Hordeum vulgare
MlNAC009	TATC-box	TATCCCA	10	7	-	Oryza sativa
MlNAC009	O2-site	GATGACATGG	68	10	+	Zea mays
MlNAC009	O2-site	GATGACATGG	155	10	+	Zea mays
MlNAC009	O2-site	GATGATGTGG	1205	9	+	Zea mays
MlNAC010	TCCC-motif	TCTCCCT	1390	7	-	Spinacia oleracea
MlNAC010	chs-CMA1a	TTACTTAA	178	8	-	Daucus carota
MlNAC010	WUN-motif	AAATTTCTT	420	9	-	Nicotiana glutinosa
MlNAC010	AT1-motif	AATTATTTTTTATT	249	13	+	Solanum tuberosum
MlNAC010	WRE3	CCACCT	686	6	-	Pisum sativum
MlNAC010	Myb-binding site	CAACAG	1835	6	-	Nicotiana tabacum
MlNAC010	MYB-like sequence	TAACCA	361	6	+	Arabidopsis thaliana
MlNAC010	circadian	CAAAGATATC	1508	9	+	Lycopersicon esculentum
MlNAC010	STRE	AGGGG	1160	5	+	Arabidopsis thaliana
MlNAC010	STRE	AGGGG	1550	5	-	Arabidopsis thaliana
MlNAC010	STRE	AGGGG	1664	5	-	Arabidopsis thaliana
MlNAC010		motif_sequence	15	4	+	organism
MlNAC010		motif_sequence	621	4	-	organism
MlNAC010		motif_sequence	1186	4	-	organism
MlNAC010		motif_sequence	1241	4	-	organism
MlNAC010		motif_sequence	1392	4	-	organism
MlNAC010		motif_sequence	1423	4	-	organism
MlNAC010		motif_sequence	1523	4	-	organism
MlNAC010		motif_sequence	1637	4	+	organism
MlNAC010		motif_sequence	1667	4	+	organism
MlNAC010		motif_sequence	1678	4	+	organism
MlNAC010		motif_sequence	1699	4	+	organism
MlNAC010	MBSI	aaaAaaC(G/C)GTTA	317	10.5	+	Petunia hybrida
MlNAC010	TC-rich repeats	ATTCTCTAAC	656	9	+	Nicotiana tabacum
MlNAC010	MYC	CATTTG	1557	6	+	Arabidopsis thaliana
MlNAC010	CARE	CAACTCAC	696	8	+	Oryza sativa
MlNAC010	CGTCA-motif	CGTCA	280	5	-	Hordeum vulgare
MlNAC010	CGTCA-motif	CGTCA	283	5	+	Hordeum vulgare
MlNAC010	CGTCA-motif	CGTCA	392	5	+	Hordeum vulgare
MlNAC010	CGTCA-motif	CGTCA	1916	5	+	Hordeum vulgare
MlNAC010	Box 4	ATTAAT	494	6	+	Petroselinum crispum
MlNAC010	Box 4	ATTAAT	1949	6	-	Petroselinum crispum
MlNAC010	L-box	ATCCCACCTAC	684	10	-	Petroselinum crispum
MlNAC010	ABRE3a	TACGTG	1333	6	-	Zea mays
MlNAC010	Unnamed__4	CTCC	399	4	-	Petroselinum hortense
MlNAC010	Unnamed__4	CTCC	646	4	+	Petroselinum hortense
MlNAC010	Unnamed__4	CTCC	1238	4	-	Petroselinum hortense
MlNAC010	Unnamed__4	CTCC	1263	4	+	Petroselinum hortense
MlNAC010	Unnamed__4	CTCC	1392	4	-	Petroselinum hortense
MlNAC010	Unnamed__4	CTCC	1523	4	-	Petroselinum hortense
MlNAC010	Unnamed__4	CTCC	1548	4	+	Petroselinum hortense
MlNAC010	Unnamed__4	CTCC	1655	4	+	Petroselinum hortense
MlNAC010	Unnamed__4	CTCC	1868	4	+	Petroselinum hortense
MlNAC010	Unnamed__4	CTCC	1994	4	-	Petroselinum hortense
MlNAC010	Unnamed__4	CTCC	1997	4	-	Petroselinum hortense
MlNAC010	W box	TTGACC	1163	6	-	Arabidopsis thaliana
MlNAC010	TCT-motif	TCTTAC	903	6	+	Arabidopsis thaliana
MlNAC010	TCT-motif	TCTTAC	1283	6	-	Arabidopsis thaliana
MlNAC010	ABRE	ACGTG	1333	5	-	Arabidopsis thaliana
MlNAC010	ABRE4	CACGTA	1333	6	+	Zea mays
MlNAC010	TATC-box	TATCCCA	1892	7	-	Oryza sativa
MlNAC010	MYB	TAACCA	361	6	+	Arabidopsis thaliana
MlNAC010	MYB	CAACAG	1835	6	-	Arabidopsis thaliana
MlNAC010	TGACG-motif	TGACG	280	5	+	Hordeum vulgare
MlNAC010	TGACG-motif	TGACG	283	5	-	Hordeum vulgare
MlNAC010	TGACG-motif	TGACG	392	5	-	Hordeum vulgare
MlNAC010	TGACG-motif	TGACG	1916	5	-	Hordeum vulgare
MlNAC010	GT1-motif	GGTTAA	324	6	+	Arabidopsis thaliana
MlNAC010	GT1-motif	GGTTAA	878	6	-	Arabidopsis thaliana
MlNAC010	AT~TATA-box	TATATA	216	6	+	Arabidopsis thaliana
MlNAC010	AT~TATA-box	TATATA	1514	6	-	Arabidopsis thaliana
MlNAC010	AT~TATA-box	TATATA	1712	6	-	Arabidopsis thaliana
MlNAC010	AT~TATA-box	TATATA	1768	6	-	Arabidopsis thaliana
MlNAC010	AT~TATA-box	TATATA	1770	6	-	Arabidopsis thaliana
MlNAC010	AT~TATA-box	TATATA	1772	6	-	Arabidopsis thaliana
MlNAC010	AT~TATA-box	TATATA	1774	6	-	Arabidopsis thaliana
MlNAC010	AT~TATA-box	TATATA	1776	6	-	Arabidopsis thaliana
MlNAC010	AT~TATA-box	TATATA	1778	6	-	Arabidopsis thaliana
MlNAC010	ERE	ATTTTAAA	827	8	-	Nicotiana glutinos
MlNAC010	AAGAA-motif	GAAAGAA	1433	7	+	Avena sativa
MlNAC010	AAGAA-motif	GAAAGAA	1684	7	-	Avena sativa
MlNAC010	TATA	TATAAAAT	101	8	-	Arabidopsis thaliana
MlNAC010	Sp1	GGGCGG	1535	6	+	Oryza sativa
MlNAC010	ARE	AAACCA	369	6	+	Zea mays
MlNAC010	ARE	AAACCA	596	6	-	Zea mays
MlNAC010	ARE	AAACCA	604	6	+	Zea mays
MlNAC010	ARE	AAACCA	1498	6	+	Zea mays
MlNAC010	ARE	AAACCA	1850	6	-	Zea mays
MlNAC010	CAAT-box	CAAT	27	4	+	Nicotiana glutinosa
MlNAC010	CAAT-box	CAAT	75	4	-	Nicotiana glutinosa
MlNAC010	CAAT-box	CAAT	136	4	+	Nicotiana glutinosa
MlNAC010	CAAT-box	CAAT	149	4	+	Nicotiana glutinosa
MlNAC010	CAAT-box	CAAT	200	4	+	Nicotiana glutinosa
MlNAC010	CAAT-box	CAAT	230	4	+	Nicotiana glutinosa
MlNAC010	CAAT-box	CAAAT	302	5	-	Pisum sativum
MlNAC010	CAAT-box	CCAAT	364	5	+	Arabidopsis thaliana
MlNAC010	CAAT-box	CAAT	365	4	+	Nicotiana glutinosa
MlNAC010	CAAT-box	CCAAT	396	5	-	Arabidopsis thaliana
MlNAC010	CAAT-box	CAAT	416	4	-	Nicotiana glutinosa
MlNAC010	CAAT-box	CAAAT	425	5	-	Pisum sativum
MlNAC010	CAAT-box	CAAT	438	4	-	Nicotiana glutinosa
MlNAC010	CAAT-box	CAAAT	459	5	-	Pisum sativum
MlNAC010	CAAT-box	CAAT	504	4	-	Nicotiana glutinosa
MlNAC010	CAAT-box	CAAT	512	4	-	Nicotiana glutinosa
MlNAC010	CAAT-box	CAAAT	615	5	+	Pisum sativum
MlNAC010	CAAT-box	CAAT	673	4	+	Nicotiana glutinosa
MlNAC010	CAAT-box	CAAT	703	4	+	Nicotiana glutinosa
MlNAC010	CAAT-box	CAAT	769	4	-	Nicotiana glutinosa
MlNAC010	CAAT-box	CAAT	814	4	-	Nicotiana glutinosa
MlNAC010	CAAT-box	CAAT	842	4	-	Nicotiana glutinosa
MlNAC010	CAAT-box	CAAAT	926	5	+	Pisum sativum
MlNAC010	CAAT-box	CAAAT	954	5	-	Pisum sativum
MlNAC010	CAAT-box	CAAAT	984	5	-	Pisum sativum
MlNAC010	CAAT-box	CAAT	1074	4	+	Nicotiana glutinosa
MlNAC010	CAAT-box	CAAT	1166	4	+	Nicotiana glutinosa
MlNAC010	CAAT-box	CAAT	1199	4	-	Nicotiana glutinosa
MlNAC010	CAAT-box	CCAAT	1254	5	+	Arabidopsis thaliana
MlNAC010	CAAT-box	CAAT	1255	4	+	Nicotiana glutinosa
MlNAC010	CAAT-box	CAAAT	1379	5	-	Pisum sativum
MlNAC010	CAAT-box	CAAT	1446	4	+	Nicotiana glutinosa
MlNAC010	CAAT-box	CAAT	1454	4	+	Nicotiana glutinosa
MlNAC010	CAAT-box	CAAT	1482	4	-	Nicotiana glutinosa
MlNAC010	CAAT-box	CAAAT	1558	5	-	Pisum sativum
MlNAC010	CAAT-box	CAAT	1788	4	-	Nicotiana glutinosa
MlNAC010	CAAT-box	CAAT	1798	4	-	Nicotiana glutinosa
MlNAC010	CAAT-box	CAAT	1802	4	-	Nicotiana glutinosa
MlNAC010	CAAT-box	CAAT	1821	4	-	Nicotiana glutinosa
MlNAC010	CAAT-box	CCAAT	1929	5	+	Arabidopsis thaliana
MlNAC010	CAAT-box	CAAT	1930	4	+	Nicotiana glutinosa
MlNAC010	F-box	CTATTCTCATT	761	10	+	Lycopersicon esculentum
MlNAC010	TATA-box	TATA	92	4	+	Arabidopsis thaliana
MlNAC010	TATA-box	ccTATAAAaa	101	9	-	Arabidopsis thaliana
MlNAC010	TATA-box	TATAAAA	102	7	-	Pisum sativum
MlNAC010	TATA-box	TATAAA	103	6	-	Helianthus annuus
MlNAC010	TATA-box	TATAA	104	5	-	Arabidopsis thaliana
MlNAC010	TATA-box	TATA	105	4	+	Arabidopsis thaliana
MlNAC010	TATA-box	TACAAAA	158	7	-	Oryza sativa
MlNAC010	TATA-box	TATAA	209	5	-	Arabidopsis thaliana
MlNAC010	TATA-box	TATA	210	4	+	Arabidopsis thaliana
MlNAC010	TATA-box	TATACA	214	6	-	Helianthus annuus
MlNAC010	TATA-box	TATATA	216	6	+	Arabidopsis thaliana
MlNAC010	TATA-box	ATATAA	217	6	+	Brassica oleracea
MlNAC010	TATA-box	TATA	218	4	+	Arabidopsis thaliana
MlNAC010	TATA-box	TATA	527	4	+	Arabidopsis thaliana
MlNAC010	TATA-box	TACAAAA	538	7	+	Oryza sativa
MlNAC010	TATA-box	TATAA	564	5	-	Arabidopsis thaliana
MlNAC010	TATA-box	TATA	565	4	+	Arabidopsis thaliana
MlNAC010	TATA-box	TATA	780	4	+	Arabidopsis thaliana
MlNAC010	TATA-box	TATTTAAA	825	8	+	Arabidopsis thaliana
MlNAC010	TATA-box	TATAAATA	849	8	-	Daucus carota
MlNAC010	TATA-box	TATAAAT	850	7	-	Brassica juncea
MlNAC010	TATA-box	TATAAA	851	6	-	Helianthus annuus
MlNAC010	TATA-box	TATAA	852	5	-	Arabidopsis thaliana
MlNAC010	TATA-box	TATA	853	4	+	Arabidopsis thaliana
MlNAC010	TATA-box	TATAAAT	858	7	-	Brassica juncea
MlNAC010	TATA-box	TATAAA	859	6	-	Helianthus annuus
MlNAC010	TATA-box	TATAA	860	5	-	Arabidopsis thaliana
MlNAC010	TATA-box	TATA	861	4	+	Arabidopsis thaliana
MlNAC010	TATA-box	TACATAAA	906	8	+	Oryza sativa
MlNAC010	TATA-box	ATATAA	916	6	+	Brassica oleracea
MlNAC010	TATA-box	TATA	917	4	+	Arabidopsis thaliana
MlNAC010	TATA-box	TATA	1133	4	-	Arabidopsis thaliana
MlNAC010	TATA-box	ATATAT	1513	6	-	Brassica napus
MlNAC010	TATA-box	TATATA	1514	6	-	Arabidopsis thaliana
MlNAC010	TATA-box	ATATAA	1515	6	+	Brassica oleracea
MlNAC010	TATA-box	TATA	1516	4	-	Arabidopsis thaliana
MlNAC010	TATA-box	ATATAT	1711	6	-	Brassica napus
MlNAC010	TATA-box	TATATA	1712	6	-	Arabidopsis thaliana
MlNAC010	TATA-box	ATATAA	1713	6	+	Brassica oleracea
MlNAC010	TATA-box	TATA	1714	4	-	Arabidopsis thaliana
MlNAC010	TATA-box	TATATA	1768	6	-	Arabidopsis thaliana
MlNAC010	TATA-box	ATATAT	1769	6	-	Brassica napus
MlNAC010	TATA-box	TATATA	1770	6	-	Arabidopsis thaliana
MlNAC010	TATA-box	ATATAT	1771	6	-	Brassica napus
MlNAC010	TATA-box	TATATA	1772	6	-	Arabidopsis thaliana
MlNAC010	TATA-box	ATATAT	1773	6	-	Brassica napus
MlNAC010	TATA-box	TATATA	1774	6	-	Arabidopsis thaliana
MlNAC010	TATA-box	ATATAT	1775	6	-	Brassica napus
MlNAC010	TATA-box	TATATA	1776	6	-	Arabidopsis thaliana
MlNAC010	TATA-box	ATATAT	1777	6	-	Brassica napus
MlNAC010	TATA-box	TATATA	1778	6	-	Arabidopsis thaliana
MlNAC010	TATA-box	ATATAT	1779	6	-	Brassica napus
MlNAC010	TATA-box	TATA	1780	4	-	Arabidopsis thaliana
MlNAC010	TATA-box	TATACA	1839	6	-	Helianthus annuus
MlNAC010	TATA-box	TATA	1841	4	-	Arabidopsis thaliana
MlNAC010	Myc	TCTCTTA	1293	7	+	Arabidopsis thaliana
MlNAC010	G-box	TACGTG	1333	6	-	Arabidopsis thaliana
MlNAC010	as-1	TGACG	280	5	+	Arabidopsis thaliana
MlNAC010	as-1	TGACG	283	5	-	Arabidopsis thaliana
MlNAC010	as-1	TGACG	392	5	-	Arabidopsis thaliana
MlNAC010	as-1	TGACG	1916	5	-	Arabidopsis thaliana
MlNAC011	Unnamed__4	CTCC	41	4	+	Petroselinum hortense
MlNAC011	Unnamed__4	CTCC	107	4	-	Petroselinum hortense
MlNAC011	Unnamed__4	CTCC	482	4	-	Petroselinum hortense
MlNAC011	Unnamed__4	CTCC	593	4	+	Petroselinum hortense
MlNAC011	Unnamed__4	CTCC	906	4	+	Petroselinum hortense
MlNAC011	Unnamed__4	CTCC	938	4	+	Petroselinum hortense
MlNAC011	Unnamed__4	CTCC	1273	4	+	Petroselinum hortense
MlNAC011	Unnamed__4	CTCC	1763	4	-	Petroselinum hortense
MlNAC011	Unnamed__4	CTCC	1781	4	+	Petroselinum hortense
MlNAC011	Unnamed__4	CTCC	1859	4	+	Petroselinum hortense
MlNAC011	Unnamed__4	CTCC	1871	4	+	Petroselinum hortense
MlNAC011	Unnamed__4	CTCC	1962	4	+	Petroselinum hortense
MlNAC011	W box	TTGACC	773	6	-	Arabidopsis thaliana
MlNAC011	Unnamed__6	taTAAATATct	1030	10	+	Zea mays
MlNAC011	Unnamed__6	taTAAATATct	1050	10	+	Zea mays
MlNAC011	Unnamed__6	taTAAATATct	1613	10	-	Zea mays
MlNAC011	TCT-motif	TCTTAC	243	6	+	Arabidopsis thaliana
MlNAC011	TCT-motif	TCTTAC	1110	6	+	Arabidopsis thaliana
MlNAC011	LTR	CCGAAA	1412	6	+	Hordeum vulgare
MlNAC011	AT~TATA-box	TATATA	171	6	+	Arabidopsis thaliana
MlNAC011	AT~TATA-box	TATATA	173	6	+	Arabidopsis thaliana
MlNAC011	AT~TATA-box	TATATA	175	6	+	Arabidopsis thaliana
MlNAC011	AT~TATA-box	TATATA	177	6	+	Arabidopsis thaliana
MlNAC011	AT~TATA-box	TATATA	179	6	+	Arabidopsis thaliana
MlNAC011	AT~TATA-box	TATATA	181	6	+	Arabidopsis thaliana
MlNAC011	AT~TATA-box	TATATA	183	6	+	Arabidopsis thaliana
MlNAC011	AT~TATA-box	TATATA	736	6	+	Arabidopsis thaliana
MlNAC011	AT~TATA-box	TATATA	1036	6	-	Arabidopsis thaliana
MlNAC011	AT~TATA-box	TATATA	1038	6	-	Arabidopsis thaliana
MlNAC011	AT~TATA-box	TATATA	1040	6	-	Arabidopsis thaliana
MlNAC011	AT~TATA-box	TATATA	1042	6	-	Arabidopsis thaliana
MlNAC011	AT~TATA-box	TATATA	1044	6	-	Arabidopsis thaliana
MlNAC011	AT~TATA-box	TATATA	1046	6	-	Arabidopsis thaliana
MlNAC011	AT~TATA-box	TATATA	1048	6	-	Arabidopsis thaliana
MlNAC011	AAGAA-motif	GAAAGAA	368	7	+	Avena sativa
MlNAC011	AAGAA-motif	gGTAAAGAAA	1472	9	+	Avena sativa
MlNAC011	TATA	TATAAAAT	831	8	-	Arabidopsis thaliana
MlNAC011	TATA	TATAAAAT	1545	8	+	Arabidopsis thaliana
MlNAC011	TATA	TATAAAAT	1736	8	+	Arabidopsis thaliana
MlNAC011	TATA	TATAAAAT	1918	8	+	Arabidopsis thaliana
MlNAC011	ERE	ATTTTAAA	1447	8	+	Nicotiana glutinos
MlNAC011	ERE	ATTTCATA	1626	8	+	Nicotiana glutinos
MlNAC011	CAAT-box	CAAT	76	4	+	Nicotiana glutinosa
MlNAC011	CAAT-box	CCAAT	104	5	-	Arabidopsis thaliana
MlNAC011	CAAT-box	CAAT	113	4	-	Nicotiana glutinosa
MlNAC011	CAAT-box	CAAT	124	4	+	Nicotiana glutinosa
MlNAC011	CAAT-box	CCAAT	155	5	-	Arabidopsis thaliana
MlNAC011	CAAT-box	CAAT	222	4	-	Nicotiana glutinosa
MlNAC011	CAAT-box	CAAT	365	4	-	Nicotiana glutinosa
MlNAC011	CAAT-box	CAAAT	433	5	+	Pisum sativum
MlNAC011	CAAT-box	CAAAT	486	5	-	Pisum sativum
MlNAC011	CAAT-box	CAAT	510	4	-	Nicotiana glutinosa
MlNAC011	CAAT-box	CAAT	519	4	+	Nicotiana glutinosa
MlNAC011	CAAT-box	CAAT	557	4	-	Nicotiana glutinosa
MlNAC011	CAAT-box	CAAT	604	4	-	Nicotiana glutinosa
MlNAC011	CAAT-box	CAAT	731	4	-	Nicotiana glutinosa
MlNAC011	CAAT-box	CAAT	800	4	-	Nicotiana glutinosa
MlNAC011	CAAT-box	CCAAT	940	5	+	Arabidopsis thaliana
MlNAC011	CAAT-box	CAAT	941	4	+	Nicotiana glutinosa
MlNAC011	CAAT-box	CAAT	978	4	-	Nicotiana glutinosa
MlNAC011	CAAT-box	CAAT	989	4	+	Nicotiana glutinosa
MlNAC011	CAAT-box	CCAAT	1020	5	-	Arabidopsis thaliana
MlNAC011	CAAT-box	CAAT	1089	4	-	Nicotiana glutinosa
MlNAC011	CAAT-box	CCAAT	1195	5	-	Arabidopsis thaliana
MlNAC011	CAAT-box	CCAAT	1398	5	+	Arabidopsis thaliana
MlNAC011	CAAT-box	CAAT	1399	4	+	Nicotiana glutinosa
MlNAC011	CAAT-box	CAAT	1424	4	-	Nicotiana glutinosa
MlNAC011	CAAT-box	CAAAT	1487	5	+	Pisum sativum
MlNAC011	CAAT-box	CAAAT	1695	5	+	Pisum sativum
MlNAC011	CAAT-box	CAAT	1706	4	-	Nicotiana glutinosa
MlNAC011	CAAT-box	CAAT	1723	4	+	Nicotiana glutinosa
MlNAC011	CAAT-box	CAAT	1798	4	-	Nicotiana glutinosa
MlNAC011	CAAT-box	CCAAT	1837	5	+	Arabidopsis thaliana
MlNAC011	CAAT-box	CAAT	1838	4	+	Nicotiana glutinosa
MlNAC011	AT-rich element	ATAGAAATCAA	1591	10	+	Glycine max
MlNAC011	Sp1	GGGCGG	1900	6	-	Oryza sativa
MlNAC011	ARE	AAACCA	1395	6	+	Zea mays
MlNAC011	TCA-element	CCATCTTTTT	1506	9	-	Nicotiana tabacum
MlNAC011	TATA-box	TATA	165	4	+	Arabidopsis thaliana
MlNAC011	TATA-box	ATATAT	170	6	+	Brassica napus
MlNAC011	TATA-box	TATATA	171	6	+	Arabidopsis thaliana
MlNAC011	TATA-box	ATATAT	172	6	+	Brassica napus
MlNAC011	TATA-box	TATATA	173	6	+	Arabidopsis thaliana
MlNAC011	TATA-box	ATATAT	174	6	+	Brassica napus
MlNAC011	TATA-box	TATATA	175	6	+	Arabidopsis thaliana
MlNAC011	TATA-box	ATATAT	176	6	+	Brassica napus
MlNAC011	TATA-box	TATATA	177	6	+	Arabidopsis thaliana
MlNAC011	TATA-box	ATATAT	178	6	+	Brassica napus
MlNAC011	TATA-box	TATATTTATATTT	179	12	+	Avena sativa
MlNAC011	TATA-box	ATATAT	180	6	+	Brassica napus
MlNAC011	TATA-box	TATATA	181	6	+	Arabidopsis thaliana
MlNAC011	TATA-box	ATATAT	182	6	+	Brassica napus
MlNAC011	TATA-box	TATATA	183	6	+	Arabidopsis thaliana
[truncated: 18,479 more rows]
