# Supplementary material for: Genome-Wide Identification of 109 NAC Genes and Dynamic Expression Profiles Under Cold Stress in Madhuca longifolia
Source: Int J Mol Sci. 2025 May 14;26(10):4713. doi: 10.3390/ijms26104713 (PMC12112435; doi:10.3390/ijms26104713)
Supplement: Supplementary file 1 [file ijms-26-04713-s001.zip › ijms-3537786-supplementary/supplementary_files/Table S4_CKvsD1.xls]

id	CK-1_count	CK-2_count	CK-3_count	D1-1_count	D1-2_count	D1-3_count	CK-1_fpkm	CK-2_fpkm	CK-3_fpkm	D1-1_fpkm	D1-2_fpkm	D1-3_fpkm	CK_mean	D1_mean	log2(fc)	PValue	FDR	Symbol	Description	GO Function	GO Process	TF_family
mikado.Chr_01G120	0	0	0	3	3	6	0	0	0	0.42	0.46	0.93	0.001	0.603333333	9.236811481	0.007997896	0.017280189	NAC037	PON72528.1 NAC domain containing protein [Parasponia andersonii]	GO:0003677//DNA binding	GO:0006355//regulation of transcription, DNA-templated	NAC
mikado.Chr_01G385	0	0	0	0	0	0	0	0	0	0	0	0	0.001	0.001	0	1	1	NAC031	RVW50892.1 Protein CUP-shaped cotyledon 3 [Vitis vinifera]	GO:0003677//DNA binding	GO:0006355//regulation of transcription, DNA-templated	NAC
mikado.Chr_01G732	317	392	333	425	352	334	12.96	14.23	14.03	15.21	13.88	13.2	13.74	14.09666667	0.036972055	0.197442818	0.302638745	NAC072	XP_028080414.1 NAC domain-containing protein 72-like isoform X1 [Camellia sinensis]	GO:0003677//DNA binding	GO:0006355//regulation of transcription, DNA-templated	NAC
mikado.Chr_01G1153	977	1050	970	2113	1698	1749	46.45	44.33	47.53	87.97	77.86	80.41	46.10333333	82.08	0.832159668	1.59E-50	2.90E-49	NAC083	AID55355.1 NAC protein 4 [Actinidia chinensis]	GO:0003677//DNA binding	GO:0006355//regulation of transcription, DNA-templated	NAC
mikado.Chr_01G1571	0	0	0	0	0	0	0	0	0	0	0	0	0.001	0.001	0	1	1	FEZ	XP_002270334.1 PREDICTED: protein FEZ [Vitis vinifera]	GO:0000287//magnesium ion binding;GO:0003677//DNA binding;GO:0009036//type II site-specific deoxyribonuclease activity	GO:0006355//regulation of transcription, DNA-templated;GO:0009307//DNA restriction-modification system	NAC
mikado.Chr_01G1602	1	4	0	7	2	3	0.07	0.25	0	0.42	0.14	0.2	0.106666667	0.253333333	1.247927513	0.29273451	0.419345285	NAP2	KAF5939106.1 hypothetical protein HYC85_023365 [Camellia sinensis]	GO:0003677//DNA binding	GO:0006355//regulation of transcription, DNA-templated	NAC
mikado.Chr_01G1854	276	348	323	380	329	336	12.48	14.19	15.03	14.71	14.28	14.32	13.9	14.43666667	0.054652789	0.091048364	0.155715659	SOG1	KAG5521483.1 hypothetical protein RHGRI_033896 [Rhododendron griersonianum]	GO:0003677//DNA binding	GO:0006355//regulation of transcription, DNA-templated	NAC
mikado.Chr_01G2839	4	4	12	395	358	360	0.31	0.28	0.96	26.94	26.89	27.12	0.516666667	26.98333333	5.70669096	7.31E-64	1.68E-62	NAC081	PSS26596.1 NAC domain-containing protein [Actinidia chinensis var. chinensis] [Actinidia chinensis]	GO:0003677//DNA binding	GO:0006355//regulation of transcription, DNA-templated	NAC
mikado.Chr_01G4605	873	987	777	1235	1040	1087	35.86	36	32.89	44.43	41.2	43.18	34.91666667	42.93666667	0.298294356	6.77E-09	2.94E-08	NAC082	KAA8546998.1 hypothetical protein F0562_003427 [Nyssa sinensis]	GO:0003677//DNA binding	GO:0006355//regulation of transcription, DNA-templated	NAC
mikado.Chr_01G5256	4	13	11	16	40	19	0.15	0.43	0.43	0.53	1.45	0.69	0.336666667	0.89	1.402484449	0.006509683	0.014332668	NAC086	XP_028066844.1 NAC domain-containing protein 45 isoform X2 [Camellia sinensis]	GO:0003677//DNA binding	GO:0006355//regulation of transcription, DNA-templated	NAC
mikado.Chr_01G5387	23	44	23	37	39	49	1.46	2.48	1.5	2.05	2.38	3	1.813333333	2.476666667	0.449755559	0.116107788	0.192440092	NAC022	XP_028102170.1 NAC domain-containing protein 22-like [Camellia sinensis]	GO:0003677//DNA binding	GO:0006355//regulation of transcription, DNA-templated	NAC
mikado.Chr_01G5471	4	11	6	23	23	10	0.57	1.39	0.88	2.87	3.16	1.38	0.946666667	2.47	1.383582613	0.013825224	0.028498987	NAC076	XP_021908313.1 NAC domain-containing protein 37-like [Carica papaya]	GO:0003677//DNA binding	GO:0006355//regulation of transcription, DNA-templated	NAC
mikado.Chr_01G6158	31	31	40	116	101	99	2.02	1.8	2.69	6.63	6.36	6.25	2.17	6.413333333	1.563379351	2.63E-11	1.36E-10	NAC100	KAF5958559.1 hypothetical protein HYC85_005784 [Camellia sinensis]	GO:0003677//DNA binding	GO:0006355//regulation of transcription, DNA-templated	NAC
mikado.Chr_01G6174	0	0	0	3	0	2	0	0	0	0.16	0	0.12	0.001	0.093333333	6.544320516	0.17913025	0.278868203	FEZ	XP_028058869.1 protein FEZ-like [Camellia sinensis]	GO:0003677//DNA binding	GO:0006355//regulation of transcription, DNA-templated	NAC
mikado.Chr_01G6343	32	33	35	156	160	147	1.3	1.19	1.47	5.56	6.28	5.79	1.32	5.876666667	2.154460139	1.97E-23	1.81E-22	SOG1	XP_028118727.1 SUPPRESSOR OF GAMMA RESPONSE 1-like [Camellia sinensis]	GO:0003677//DNA binding	GO:0006355//regulation of transcription, DNA-templated	NAC
mikado.Chr_02G1085	1908	2164	1904	3649	3252	3363	61.75	62.19	63.29	103.59	101.5	105.23	62.41	103.44	0.728945063	8.59E-80	2.53E-78	NAC017	XP_028089428.1 NAC domain-containing protein 17-like isoform X1 [Camellia sinensis]	GO:0003677//DNA binding	GO:0006355//regulation of transcription, DNA-templated	NAC
mikado.Chr_02G1086	763	726	720	631	577	572	24.24	20.48	23.57	17.56	17.68	17.57	22.76333333	17.60333333	-0.370863192	0.001411623	0.003475748	NAC017	XP_028089428.1 NAC domain-containing protein 17-like isoform X1 [Camellia sinensis]	GO:0003677//DNA binding	GO:0006355//regulation of transcription, DNA-templated	NAC
mikado.Chr_02G1271	0	0	1	2	3	2	0	0	0.1	0.16	0.27	0.18	0.033333333	0.203333333	2.608809243	0.138660671	0.224613122	NAC086	XP_026397540.1 NAC domain-containing protein 86-like [Papaver somniferum]	GO:0003677//DNA binding	GO:0006355//regulation of transcription, DNA-templated	NAC
mikado.Chr_02G1312	0	0	0	0	0	0	0	0	0	0	0	0	0.001	0.001	0	1	1	NAC079	KAF7123446.1 hypothetical protein RHSIM_Rhsim12G0143200 [Rhododendron simsii]	GO:0003677//DNA binding	GO:0006355//regulation of transcription, DNA-templated	NAC
mikado.Chr_02G1349	0	0	0	0	5	1	0	0	0	0	0.34	0.07	0.001	0.136666667	7.094517599	0.117183475	0.193968016	--	THG23115.1 hypothetical protein TEA_028708 [Camellia sinensis var. sinensis] [Camellia sinensis]	GO:0003677//DNA binding	GO:0006355//regulation of transcription, DNA-templated	NAC
mikado.Chr_02G1506	5	0	4	0	0	1	0.57	0	0.47	0	0	0.11	0.346666667	0.036666667	-3.2410081	0.09905701	0.16752253	--	GFZ07702.1 hypothetical protein Acr_19g0006390 [Actinidia rufa]	GO:0003677//DNA binding;GO:0003723//RNA binding	GO:0006355//regulation of transcription, DNA-templated	NAC
mikado.Chr_02G1540	10	7	4	92	80	85	0.42	0.26	0.17	3.36	3.22	3.43	0.283333333	3.336666667	3.557835323	8.84E-20	7.10E-19	NAC100	XP_028056118.1 NAC domain-containing protein 100-like [Camellia sinensis]	GO:0003677//DNA binding	GO:0006355//regulation of transcription, DNA-templated	NAC
mikado.Chr_02G1623	38	61	50	104	97	97	1.44	2.05	1.95	3.45	3.54	3.55	1.813333333	3.513333333	0.95419631	6.73E-06	2.23E-05	NAC075	XP_028123887.1 NAC domain-containing protein 75-like isoform X3 [Camellia sinensis]	GO:0003677//DNA binding	GO:0006355//regulation of transcription, DNA-templated	NAC
mikado.Chr_02G2654	0	0	0	0	0	0	0	0	0	0	0	0	0.001	0.001	0	1	1	NAC098	KAF5949750.1 hypothetical protein HYC85_011743 [Camellia sinensis]	GO:0003677//DNA binding	GO:0006355//regulation of transcription, DNA-templated	NAC
mikado.Chr_02G2877	6	7	14	14	11	12	0.43	0.44	1.02	0.87	0.75	0.82	0.63	0.813333333	0.368494913	0.425040295	0.563699582	NAC056	XP_028055946.1 NAC transcription factor 56-like [Camellia sinensis]	GO:0003677//DNA binding	GO:0006355//regulation of transcription, DNA-templated	NAC
mikado.Chr_02G2886	73	98	94	965	874	861	4.1	4.89	5.45	47.5	47.38	46.8	4.813333333	47.22666667	3.29449347	3.64E-178	2.53E-176	JA2L	XP_028078560.1 NAC domain-containing protein 72-like [Camellia sinensis]	GO:0003677//DNA binding	GO:0006355//regulation of transcription, DNA-templated	NAC
mikado.Chr_02G3470	5	16	6	7	7	1	0.31	0.87	0.38	0.38	0.41	0.06	0.52	0.283333333	-0.876011283	0.336408272	0.470584826	JUB1	KAF5948975.1 hypothetical protein HYC85_014932 [Camellia sinensis]	GO:0003677//DNA binding	GO:0006355//regulation of transcription, DNA-templated	NAC
mikado.Chr_02G3480	10	6	4	2	0	3	0.73	0.39	0.3	0.13	0	0.21	0.473333333	0.113333333	-2.062284278	0.069628493	0.122738665	NAC021	KAA8523470.1 hypothetical protein F0562_009893 [Nyssa sinensis]	GO:0003677//DNA binding	GO:0006355//regulation of transcription, DNA-templated	NAC
mikado.Chr_02G4193	0	3	1	9	10	10	0	0.23	0.09	0.67	0.82	0.83	0.106666667	0.773333333	2.857980995	0.004349579	0.00988013	NAC090	GFZ08882.1 NAC domain containing protein 90 [Actinidia rufa]	GO:0003677//DNA binding	GO:0006355//regulation of transcription, DNA-templated	NAC
mikado.Chr_02G4196	0	0	1	131	79	105	0	0	0.1	11.1	7.37	9.82	0.033333333	9.43	8.144148367	8.17E-12	4.38E-11	NAC090	KAE9445245.1 hypothetical protein C3L33_22858, partial [Rhododendron williamsianum]	GO:0003677//DNA binding	GO:0006355//regulation of transcription, DNA-templated	NAC
mikado.Chr_02G4443	0	0	0	0	0	0	0	0	0	0	0	0	0.001	0.001	0	1	1	NAC056	THG06513.1 hypothetical protein TEA_017677 [Camellia sinensis var. sinensis] [Camellia sinensis]	GO:0003677//DNA binding	GO:0006355//regulation of transcription, DNA-templated	NAC
mikado.Chr_03G22	1166	1270	1096	792	814	770	40.45	39.12	39.18	24.06	27.23	25.83	39.58333333	25.70666667	-0.622750557	2.57E-14	1.60E-13	NTL9	KAA8526057.1 hypothetical protein F0562_007843 [Nyssa sinensis]	GO:0003677//DNA binding	GO:0006355//regulation of transcription, DNA-templated	NAC
mikado.Chr_03G54	31	30	30	73	85	79	2.36	2.03	2.36	4.87	6.25	5.82	2.25	5.646666667	1.327474467	2.23E-07	8.50E-07	NAC043	KAA8526083.1 hypothetical protein F0562_007817 [Nyssa sinensis]	GO:0003677//DNA binding	GO:0006355//regulation of transcription, DNA-templated	NAC
mikado.Chr_03G433	5	8	12	89	60	72	0.35	0.5	0.86	5.44	4.04	4.86	0.57	4.78	3.067976794	1.50E-15	9.96E-15	NAC007	XP_028127638.1 NAC domain-containing protein 7-like [Camellia sinensis]	GO:0003677//DNA binding	GO:0006355//regulation of transcription, DNA-templated	NAC
mikado.Chr_03G661	39	59	43	328	303	262	1.98	2.66	2.25	14.59	14.84	12.87	2.296666667	14.1	2.618081775	1.05E-50	1.93E-49	NAC071	XP_028083522.1 NAC domain-containing protein 71-like [Camellia sinensis]	GO:0003677//DNA binding	GO:0006355//regulation of transcription, DNA-templated	NAC
mikado.Chr_03G1056	0	0	0	0	0	0	0	0	0	0	0	0	0.001	0.001	0	1	1	NAC067	PSR90181.1 NAC transcription factor 32 like [Actinidia chinensis var. chinensis] [Actinidia chinensis]	GO:0003677//DNA binding	GO:0006355//regulation of transcription, DNA-templated	NAC
mikado.Chr_03G1058	0	0	0	0	0	0	0	0	0	0	0	0	0.001	0.001	0	1	1	NAP2	KAH7842094.1 hypothetical protein Vadar_001431 [Vaccinium darrowii]	GO:0003677//DNA binding;GO:0004252//serine-type endopeptidase activity	GO:0006355//regulation of transcription, DNA-templated;GO:0016032//viral process	NAC
mikado.Chr_03G2826	149	185	178	306	273	299	6.42	7.08	7.9	11.54	11.34	12.46	7.133333333	11.78	0.723691243	7.19E-10	3.34E-09	NAC087	XP_034692639.1 NAC domain-containing protein 87 [Vitis riparia]	GO:0003677//DNA binding	GO:0006355//regulation of transcription, DNA-templated	NAC
mikado.Chr_03G3384	0	0	0	0	0	0	0	0	0	0	0	0	0.001	0.001	0	1	1	NAC053	KAG8363991.1 hypothetical protein BUALT_Bualt19G0079900 [Buddleja alternifolia]	GO:0003677//DNA binding	GO:0006355//regulation of transcription, DNA-templated	NAC
mikado.Chr_04G100	1661	1916	1677	9395	8816	8522	76.19	78.05	79.28	377.39	390.02	378.01	77.84	381.8066667	2.294258678	0	0	NAC062	PSS04513.1 NAC domain-containing protein [Actinidia chinensis var. chinensis] [Actinidia chinensis]	GO:0003677//DNA binding	GO:0006355//regulation of transcription, DNA-templated	NAC
mikado.Chr_04G485	8	7	7	41	36	37	0.55	0.43	0.5	2.48	2.4	2.48	0.493333333	2.453333333	2.31410859	1.85E-07	7.14E-07	NAC007	XP_028122247.1 NAC domain-containing protein 7-like [Camellia sinensis]	GO:0003677//DNA binding	GO:0006355//regulation of transcription, DNA-templated	NAC
mikado.Chr_04G1189	819	942	836	966	872	870	33.45	34.11	35.16	34.38	34.14	34.17	34.24	34.23	-0.000421409	0.114329454	0.189878233	NAC078	XP_028124169.1 NAC domain containing protein 50-like [Camellia sinensis]	GO:0003677//DNA binding	GO:0006355//regulation of transcription, DNA-templated	NAC
mikado.Chr_04G1193	1957	2166	1893	3042	2838	2877	63.46	62.37	63.26	86.38	88.75	90.2	63.03	88.44333333	0.488714737	8.25E-39	1.20E-37	NAC078	XP_028124170.1 NAC domain-containing protein 78-like [Camellia sinensis]	GO:0003677//DNA binding	GO:0006355//regulation of transcription, DNA-templated	NAC
mikado.Chr_04G1399	0	0	0	0	0	0	0	0	0	0	0	0	0.001	0.001	0	1	1	CKL11	XP_028087821.1 casein kinase 1-like protein 11 isoform X1 [Camellia sinensis]	GO:0003677//DNA binding;GO:0005506//iron ion binding;GO:0008976//polyphosphate kinase activity;GO:0016702//oxidoreductase activity, acting on single donors with incorporation of molecular oxygen, incorporation of two atoms of oxygen	GO:0006355//regulation of transcription, DNA-templated;GO:0006793//phosphorus metabolic process	NAC
mikado.Chr_04G1554	0	0	0	0	0	0	0	0	0	0	0	0	0.001	0.001	0	1	1	NAC098	KAH7856360.1 hypothetical protein Vadar_000574 [Vaccinium darrowii]	GO:0003677//DNA binding	GO:0006355//regulation of transcription, DNA-templated	NAC
mikado.Chr_04G2366	11	12	8	18	8	20	0.6	0.58	0.45	0.86	0.42	1.06	0.543333333	0.78	0.521636565	0.272148227	0.395512395	NAC100	XP_028056118.1 NAC domain-containing protein 100-like [Camellia sinensis]	GO:0003677//DNA binding	GO:0006355//regulation of transcription, DNA-templated	NAC
mikado.Chr_04G3058	4	10	6	10	6	11	0.4	0.89	0.62	0.87	0.58	1.06	0.636666667	0.836666667	0.394114726	0.482331676	0.623815634	NAC083	KAH7866526.1 hypothetical protein Vadar_021537 [Vaccinium darrowii]	GO:0003677//DNA binding	GO:0006355//regulation of transcription, DNA-templated	NAC
mikado.Chr_05G380	0	0	0	0	0	0	0	0	0	0	0	0	0.001	0.001	0	1	1	NAC056	XP_028088451.1 NAC transcription factor 29-like [Camellia sinensis]	GO:0003677//DNA binding	GO:0006355//regulation of transcription, DNA-templated	NAC
mikado.Chr_05G382	33	36	27	32	29	36	2.42	2.34	2.04	2.05	2.05	2.55	2.266666667	2.216666667	-0.032180406	0.845251968	0.886975833	NAC073	KAF5944371.1 hypothetical protein HYC85_018448 [Camellia sinensis]	GO:0003677//DNA binding	GO:0006355//regulation of transcription, DNA-templated	NAC
mikado.Chr_05G909	663	720	620	280	251	276	41.43	39.96	39.94	15.32	15.13	16.68	40.44333333	15.71	-1.364218728	3.40E-39	5.01E-38	NAC083	KAF5952779.1 hypothetical protein HYC85_010723 [Camellia sinensis]	GO:0003677//DNA binding	GO:0006355//regulation of transcription, DNA-templated	NAC
mikado.Chr_05G1270	0	0	0	0	0	0	0	0	0	0	0	0	0.001	0.001	0	1	1	FEZ	XP_028087474.1 protein FEZ-like [Camellia sinensis]	GO:0003677//DNA binding	GO:0006355//regulation of transcription, DNA-templated	NAC
mikado.Chr_05G1301	146	167	130	764	791	716	8.75	8.89	8.03	40.09	45.72	41.49	8.556666667	42.43333333	2.310077218	2.29E-106	9.03E-105	NAP1	XP_028086269.1 NAC domain-containing protein 2-like [Camellia sinensis]	GO:0003677//DNA binding	GO:0006355//regulation of transcription, DNA-templated	NAC
mikado.Chr_05G1568	23	35	31	49	35	28	0.58	0.79	0.81	1.09	0.86	0.69	0.726666667	0.88	0.276209795	0.281338885	0.406166911	SOG1	APB08589.1 NAC [Rhododendron molle]	GO:0003677//DNA binding;GO:0004190//aspartic-type endopeptidase activity	GO:0006355//regulation of transcription, DNA-templated;GO:0006508//proteolysis	NAC
mikado.Chr_05G2645	156	188	149	173	195	198	9.46	10.28	9.42	9.33	11.58	11.79	9.72	10.9	0.165299916	0.098534056	0.166831357	NAC056	XP_042943320.1 NAC transcription factor 25 [Carya illinoinensis]	GO:0003677//DNA binding	GO:0006355//regulation of transcription, DNA-templated	NAC
mikado.Chr_05G2782	223	202	231	431	390	348	11.94	9.77	12.91	20.47	20.17	18.31	11.54	19.65	0.767886089	2.57E-12	1.43E-11	NAC073	KAF5944371.1 hypothetical protein HYC85_018448 [Camellia sinensis]	GO:0003677//DNA binding	GO:0006355//regulation of transcription, DNA-templated	NAC
mikado.Chr_05G2785	0	0	0	0	0	0	0	0	0	0	0	0	0.001	0.001	0	1	1	NAC056	KAF5943821.1 hypothetical protein HYC85_017898 [Camellia sinensis]	GO:0003677//DNA binding	GO:0006355//regulation of transcription, DNA-templated	NAC
mikado.Chr_05G2786	120	120	88	45	46	49	9.38	8.33	7.09	3.08	3.47	3.7	8.266666667	3.416666667	-1.274716211	4.88E-07	1.80E-06	NAC056	KAF5943822.1 hypothetical protein HYC85_017899 [Camellia sinensis]	GO:0003677//DNA binding	GO:0006355//regulation of transcription, DNA-templated	NAC
mikado.Chr_05G3058	1	0	0	0	0	0	0.08	0	0	0	0	0	0.026666667	0.001	-4.736965594	0.822345045	0.869483049	NAC012	XP_028093760.1 NAC domain-containing protein 66-like [Camellia sinensis]	GO:0003677//DNA binding	GO:0006355//regulation of transcription, DNA-templated	NAC
mikado.Chr_06G1467	247	272	243	4713	4136	4081	12.59	12.31	12.76	210.36	203.31	201.13	12.55333333	204.9333333	4.02901226	0	0	NAC081	KAH7860702.1 hypothetical protein Vadar_016987 [Vaccinium darrowii]	GO:0003677//DNA binding	GO:0006355//regulation of transcription, DNA-templated	NAC
mikado.Chr_06G1812	0	0	0	0	0	0	0	0	0	0	0	0	0.001	0.001	0	1	1	NAP1	KAH7838482.1 hypothetical protein Vadar_027095 [Vaccinium darrowii]	GO:0003677//DNA binding	GO:0006355//regulation of transcription, DNA-templated	NAC
mikado.Chr_06G2220	4	7	1	28	23	20	0.16	0.24	0.04	0.95	0.86	0.75	0.146666667	0.853333333	2.540568381	2.93E-05	9.06E-05	NAC086	KAA8530719.1 hypothetical protein F0562_005347 [Nyssa sinensis]	GO:0003677//DNA binding	GO:0006355//regulation of transcription, DNA-templated	NAC
mikado.Chr_06G2434	8	17	10	117	98	107	0.5	0.94	0.64	6.37	5.87	6.43	0.693333333	6.223333333	3.166066494	6.41E-23	5.77E-22	NAC037	XP_010649057.1 PREDICTED: NAC domain-containing protein 37 isoform X3 [Vitis vinifera]	GO:0003677//DNA binding	GO:0006355//regulation of transcription, DNA-templated	NAC
mikado.Chr_06G3201	75	77	74	186	133	127	3.32	3.02	3.37	7.2	5.67	5.43	3.236666667	6.1	0.914300448	1.96E-07	7.51E-07	NAC100	XP_034705930.1 NAC domain-containing protein 100-like [Vitis riparia]	GO:0003677//DNA binding	GO:0006355//regulation of transcription, DNA-templated	NAC
mikado.Chr_06G3236	3	5	9	28	29	29	0.15	0.22	0.45	1.19	1.36	1.36	0.273333333	1.303333333	2.253472793	1.12E-05	3.62E-05	FEZ	XP_028058869.1 protein FEZ-like [Camellia sinensis]	GO:0003677//DNA binding	GO:0006355//regulation of transcription, DNA-templated	NAC
mikado.Chr_06G3431	7	1	8	38	37	35	0.41	0.05	0.48	1.94	2.08	1.95	0.313333333	1.99	2.66699827	1.18E-07	4.64E-07	SOG1	KAF5961631.1 hypothetical protein HYC85_002840, partial [Camellia sinensis]	GO:0003677//DNA binding	GO:0006355//regulation of transcription, DNA-templated	NAC
mikado.Chr_06G3569	38	51	46	591	571	473	2.69	3.21	3.36	36.66	39.01	32.4	3.086666667	36.02333333	3.544810086	1.51E-109	6.19E-108	NAC041	KAF5961529.1 hypothetical protein HYC85_002738 [Camellia sinensis]	GO:0003677//DNA binding	GO:0006355//regulation of transcription, DNA-templated	NAC
mikado.Chr_07G44	0	0	0	2	4	1	0	0	0	0.1	0.23	0.06	0.001	0.13	7.022367813	0.063686191	0.11336428	BRN2	KAH7835813.1 hypothetical protein Vadar_030096 [Vaccinium darrowii]	GO:0003677//DNA binding	GO:0006355//regulation of transcription, DNA-templated	NAC
mikado.Chr_07G608	237	213	212	196	162	167	9.04	7.25	8.27	5.88	5.26	5.43	8.186666667	5.523333333	-0.567736958	0.042281931	0.078660497	NAC071	XP_028083522.1 NAC domain-containing protein 71-like [Camellia sinensis]	GO:0003677//DNA binding	GO:0006355//regulation of transcription, DNA-templated	NAC
mikado.Chr_07G777	1	2	4	14	20	31	0.07	0.13	0.29	0.87	1.37	2.13	0.163333333	1.456666667	3.156779625	1.38E-05	4.42E-05	NAC007	XP_028127638.1 NAC domain-containing protein 7-like [Camellia sinensis]	GO:0003677//DNA binding	GO:0006355//regulation of transcription, DNA-templated	NAC
mikado.Chr_07G1147	97	124	116	72	85	88	5.95	6.75	7.33	3.87	5.03	5.22	6.676666667	4.706666667	-0.504422333	0.047992348	0.08808493	NAC043	KAA8526083.1 hypothetical protein F0562_007817 [Nyssa sinensis]	GO:0003677//DNA binding	GO:0006355//regulation of transcription, DNA-templated	NAC
mikado.Chr_07G3067	0	0	0	0	0	0	0	0	0	0	0	0	0.001	0.001	0	1	1	NAC007	GFY84312.1 NAC-domain protein 101 [Actinidia rufa]	GO:0003677//DNA binding	GO:0006355//regulation of transcription, DNA-templated	NAC
mikado.Chr_07G3359	115	132	125	256	204	204	2.54	2.59	2.84	4.95	4.34	4.36	2.656666667	4.55	0.776249322	8.69E-09	3.75E-08	NAC091	KAG5533953.1 hypothetical protein RHGRI_027966 [Rhododendron griersonianum]	GO:0003677//DNA binding	GO:0006355//regulation of transcription, DNA-templated	NAC
mikado.Chr_07G3361	243	297	226	655	592	566	6.38	6.92	6.11	15.05	14.98	14.36	6.47	14.79666667	1.193434591	3.80E-38	5.46E-37	NAC053	KAG5533951.1 hypothetical protein RHGRI_027966 [Rhododendron griersonianum]	GO:0003677//DNA binding	GO:0006355//regulation of transcription, DNA-templated	NAC
mikado.Chr_07G3362	9	13	5	1	6	7	0.82	1.05	0.47	0.08	0.53	0.61	0.78	0.406666667	-0.939627382	0.285408351	0.410823352	--	CAA2969923.1 NAC domain-containing 62-like [Olea europaea subsp. europaea] [Olea europaea]	GO:0003677//DNA binding	GO:0006355//regulation of transcription, DNA-templated	NAC
mikado.Chr_08G410	1018	1055	1043	4742	4311	3977	57.96	53.35	61.21	236.46	236.76	218.99	57.50666667	230.7366667	2.004446162	0	0	NAC021	KAE9457066.1 hypothetical protein C3L33_11023, partial [Rhododendron williamsianum]	GO:0003677//DNA binding	GO:0006355//regulation of transcription, DNA-templated	NAC
mikado.Chr_08G574	41	47	40	105	49	76	1.94	1.98	1.95	4.35	2.24	3.48	1.956666667	3.356666667	0.778631275	0.001746615	0.004236282	NAC072	XP_028080414.1 NAC domain-containing protein 72-like isoform X1 [Camellia sinensis]	GO:0003677//DNA binding	GO:0006355//regulation of transcription, DNA-templated	NAC
mikado.Chr_08G1461	1251	1354	1221	5120	4693	4418	83.37	80.14	83.87	298.82	301.65	284.73	82.46	295.0666667	1.839274584	0	0	NAC002	KAF5942302.1 hypothetical protein HYC85_019944 [Camellia sinensis]	GO:0003677//DNA binding	GO:0006355//regulation of transcription, DNA-templated	NAC
mikado.Chr_08G1948	396	472	382	2344	2029	2063	21.51	22.77	21.39	111.5	106.3	108.36	21.89	108.72	2.312273502	5.26E-287	6.37E-285	JA2L	KAF5948869.1 hypothetical protein HYC85_014826 [Camellia sinensis]	GO:0003677//DNA binding	GO:0006355//regulation of transcription, DNA-templated	NAC
mikado.Chr_08G1962	26	34	23	251	242	241	1.22	1.41	1.11	10.27	10.91	10.89	1.246666667	10.69	3.100114179	5.61E-50	1.02E-48	NAC056	XP_009334622.1 PREDICTED: NAC transcription factor 56 [Pyrus x bretschneideri]	GO:0003677//DNA binding	GO:0006355//regulation of transcription, DNA-templated	NAC
mikado.Chr_08G2708	31	29	19	65	44	60	3.32	2.76	2.1	6.1	4.55	6.22	2.726666667	5.623333333	1.044287225	0.000358885	0.000966996	NAC073	PSS05675.1 NAC domain-containing protein [Actinidia chinensis var. chinensis] [Actinidia chinensis]	GO:0003677//DNA binding	GO:0006355//regulation of transcription, DNA-templated	NAC
mikado.Chr_08G2872	21	13	17	30	23	24	1.18	0.65	0.98	1.48	1.25	1.3	0.936666667	1.343333333	0.520209708	0.142673942	0.230334061	JUB1	RVW82259.1 Transcription factor JUNGBRUNNEN 1 [Vitis vinifera]	GO:0003677//DNA binding	GO:0006355//regulation of transcription, DNA-templated	NAC
mikado.Chr_08G3076	1	0	0	3	5	3	0.09	0	0	0.23	0.42	0.25	0.03	0.3	3.321928095	0.041425356	0.07716008	NAC030	XP_028072647.1 NAC domain-containing protein 30 [Camellia sinensis]	GO:0003677//DNA binding	GO:0006355//regulation of transcription, DNA-templated	NAC
mikado.Chr_08G3538	18	41	33	79	80	77	1.05	2.12	1.98	4.04	4.5	4.34	1.716666667	4.293333333	1.322488256	9.73E-07	3.50E-06	NAC021	KAA8523470.1 hypothetical protein F0562_009893 [Nyssa sinensis]	GO:0003677//DNA binding	GO:0006355//regulation of transcription, DNA-templated	NAC
mikado.Chr_08G3567	53	69	62	64	70	38	1.91	2.2	2.3	2.01	2.43	1.32	2.136666667	1.92	-0.154255545	0.847323731	0.888712852	JUB1	CAB4307446.1 unnamed protein product [Prunus armeniaca]	GO:0003677//DNA binding	GO:0006355//regulation of transcription, DNA-templated;GO:0006506//GPI anchor biosynthetic process	NAC
mikado.Chr_08G3624	7	14	4	43	32	32	0.55	0.97	0.32	2.95	2.42	2.43	0.613333333	2.6	2.083768358	5.78E-06	1.92E-05	SMB	XP_034680988.1 protein SOMBRERO isoform X2 [Vitis riparia]	GO:0003677//DNA binding	GO:0006355//regulation of transcription, DNA-templated	NAC
mikado.Chr_09G2538	148	201	195	245	206	212	4.22	5.03	5.72	6.17	5.69	5.91	4.99	5.923333333	0.24736946	0.023307132	0.045860447	NAC075	XP_028058691.1 NAC domain-containing protein 75-like isoform X2 [Camellia sinensis]	GO:0003677//DNA binding;GO:0004126//cytidine deaminase activity	GO:0006355//regulation of transcription, DNA-templated;GO:0006367//transcription initiation from RNA polymerase II promoter;GO:0008655//pyrimidine-containing compound salvage	NAC
mikado.Chr_10G74	190	183	152	624	524	525	12.01	10.27	9.9	34.53	31.93	32.08	10.72666667	32.84666667	1.614545146	3.21E-51	5.98E-50	NAC022	KAG2706180.1 hypothetical protein I3760_05G092500 [Carya illinoinensis]	GO:0003677//DNA binding	GO:0006355//regulation of transcription, DNA-templated	NAC
mikado.Chr_10G425	6	6	7	3	4	2	0.77	0.69	0.93	0.34	0.5	0.25	0.796666667	0.363333333	-1.132682483	0.253453114	0.373072441	NAC104	XP_028059124.1 NAC domain-containing protein 104-like [Camellia sinensis]	GO:0003677//DNA binding	GO:0006355//regulation of transcription, DNA-templated	NAC
mikado.Chr_10G1564	138	140	114	74	67	47	5.96	5.36	5.07	2.8	2.81	1.96	5.463333333	2.523333333	-1.114450649	1.52E-06	5.37E-06	NAC035	KAA8536654.1 hypothetical protein F0562_029132 [Nyssa sinensis]	GO:0003677//DNA binding	GO:0006355//regulation of transcription, DNA-templated	NAC
mikado.Chr_10G1566	53	45	38	29	33	23	2.51	1.9	1.85	1.2	1.49	1.05	2.086666667	1.246666667	-0.743124387	0.054592574	0.098825917	NAC035	KAA8536654.1 hypothetical protein F0562_029132 [Nyssa sinensis]	GO:0003677//DNA binding	GO:0006355//regulation of transcription, DNA-templated	NAC
mikado.Chr_10G1913	1	1	0	6	5	7	0.09	0.08	0	0.45	0.41	0.58	0.056666667	0.48	3.08246216	0.018212801	0.036575902	--	KAH7840275.1 hypothetical protein Vadar_014958 [Vaccinium darrowii]	GO:0003677//DNA binding	GO:0006355//regulation of transcription, DNA-templated	NAC
mikado.Chr_10G1915	0	0	0	3	2	6	0	0	0	0.24	0.18	0.54	0.001	0.32	8.321928095	0.01226355	0.025570492	NAC096	KAH7841091.1 hypothetical protein Vadar_025471 [Vaccinium darrowii]	GO:0003677//DNA binding	GO:0006355//regulation of transcription, DNA-templated	NAC
mikado.Chr_10G1916	0	0	0	0	0	0	0	0	0	0	0	0	0.001	0.001	0	1	1	--	KAH7840275.1 hypothetical protein Vadar_014958 [Vaccinium darrowii]	GO:0003677//DNA binding	GO:0006355//regulation of transcription, DNA-templated	NAC
mikado.Chr_10G2357	0	0	1	44	30	39	0	0	0.09	3.5	2.63	3.43	0.03	3.186666667	6.730941807	5.28E-08	2.14E-07	NAC090	THG07924.1 hypothetical protein TEA_007753 [Camellia sinensis var. sinensis] [Camellia sinensis]	GO:0003677//DNA binding	GO:0006355//regulation of transcription, DNA-templated	NAC
mikado.Chr_10G2369	175	192	168	162	155	154	8.15	7.94	8.06	6.61	6.96	6.93	8.05	6.833333333	-0.236399279	0.360690902	0.498643893	NTL8	KAH7862618.1 hypothetical protein Vadar_007279 [Vaccinium darrowii]	GO:0003677//DNA binding	GO:0006355//regulation of transcription, DNA-templated	NAC
mikado.Chr_10G2543	0	0	0	0	0	0	0	0	0	0	0	0	0.001	0.001	0	1	1	NAC002	EOY32709.1 NAC domain transcriptional regulator superfamily protein, putative [Theobroma cacao]	GO:0003677//DNA binding	GO:0006355//regulation of transcription, DNA-templated	NAC
mikado.Chr_10G2762	185	217	146	674	551	554	9.69	10.09	7.88	30.91	27.83	28.05	9.22	28.93	1.649727668	2.40E-52	4.57E-51	NAC035	KAF5947135.1 hypothetical protein HYC85_017363 [Camellia sinensis]	GO:0003677//DNA binding	GO:0006355//regulation of transcription, DNA-templated	NAC
mikado.Chr_10G2961	0	0	0	0	1	1	0	0	0	0	0.17	0.17	0.001	0.113333333	6.824428435	0.556480179	0.696452237	NAC104	XP_028116302.1 NAC domain-containing protein 104-like [Camellia sinensis]	GO:0003677//DNA binding	GO:0006355//regulation of transcription, DNA-templated	NAC
mikado.Chr_10G3497	31	24	24	16	13	10	1.9	1.31	1.52	0.86	0.77	0.59	1.576666667	0.74	-1.091280507	0.0291815	0.056254128	NAC022	PSS31571.1 NAC domain-containing protein [Actinidia chinensis var. chinensis] [Actinidia chinensis]	GO:0003677//DNA binding	GO:0006355//regulation of transcription, DNA-templated	NAC
mikado.Chr_11G306	0	0	0	0	0	0	0	0	0	0	0	0	0.001	0.001	0	1	1	NAC098	KAA8525739.1 hypothetical protein F0562_007594 [Nyssa sinensis]	GO:0003677//DNA binding	GO:0006355//regulation of transcription, DNA-templated	NAC
mikado.Chr_11G341	0	0	0	0	0	0	0	0	0	0	0	0	0.001	0.001	0	1	1	NAC056	XP_028079093.1 NAC transcription factor 25-like [Camellia sinensis]	GO:0003677//DNA binding	GO:0006355//regulation of transcription, DNA-templated	NAC
mikado.Chr_11G372	0	0	0	0	1	0	0	0	0	0	0.06	0	0.001	0.02	4.321928095	0.805005218	0.869483049	NAC029	THG14531.1 hypothetical protein TEA_025268 [Camellia sinensis var. sinensis] [Camellia sinensis]	GO:0003677//DNA binding	GO:0006355//regulation of transcription, DNA-templated	NAC
mikado.Chr_11G1661	35	51	38	26	30	19	3.82	4.94	4.27	2.48	3.16	2	4.343333333	2.546666667	-0.770192541	0.052576595	0.095550599	NAC098	XP_028111304.1 NAC domain-containing protein 21/22-like [Camellia sinensis]	GO:0003677//DNA binding	GO:0006355//regulation of transcription, DNA-templated	NAC
mikado.Chr_11G2618	12	21	9	20	25	27	0.83	1.29	0.64	1.21	1.66	1.8	0.92	1.556666667	0.758754283	0.06801335	0.120225969	NAC043	THF95143.1 hypothetical protein TEA_020324 [Camellia sinensis var. sinensis] [Camellia sinensis]	GO:0003677//DNA binding	GO:0006355//regulation of transcription, DNA-templated	NAC
mikado.Chr_12G578	0	0	0	0	0	0	0	0	0	0	0	0	0.001	0.001	0	1	1	NAC098	KAH7836881.1 hypothetical protein Vadar_006879 [Vaccinium darrowii]	GO:0003677//DNA binding	GO:0006355//regulation of transcription, DNA-templated	NAC
mikado.Chr_12G579	141	151	165	394	365	358	7.99	7.59	9.63	19.54	19.94	19.61	8.403333333	19.69666667	1.228917881	5.88E-25	5.71E-24	NAC031	XP_028111304.1 NAC domain-containing protein 21/22-like [Camellia sinensis]	GO:0003677//DNA binding	GO:0006355//regulation of transcription, DNA-templated	NAC
mikado.Chr_12G1299	1	2	0	5	4	3	0.07	0.13	0	0.32	0.28	0.21	0.066666667	0.27	2.017921908	0.127765559	0.208928507	NAC025	THG14531.1 hypothetical protein TEA_025268 [Camellia sinensis var. sinensis] [Camellia sinensis]	GO:0003677//DNA binding	GO:0006355//regulation of transcription, DNA-templated	NAC
mikado.Chr_12G2091	61	82	55	1994	1933	1720	5.67	6.77	5.27	162.4	173.39	154.69	5.903333333	163.4933333	4.791558193	0	0	NAC090	THG07924.1 hypothetical protein TEA_007753 [Camellia sinensis var. sinensis] [Camellia sinensis]	GO:0003677//DNA binding	GO:0006355//regulation of transcription, DNA-templated	NAC
mikado.Chr_12G2111	144	172	137	322	298	279	7.22	7.65	7.07	14.13	14.4	13.52	7.313333333	14.01666667	0.938542275	5.59E-15	3.60E-14	NTL8	XP_028065019.1 NAC domain-containing protein 40-like [Camellia sinensis]	GO:0003677//DNA binding	GO:0006355//regulation of transcription, DNA-templated	NAC
