# Supplementary material for: Genome-Wide Identification of 109 NAC Genes and Dynamic Expression Profiles Under Cold Stress in Madhuca longifolia
Source: Int J Mol Sci. 2025 May 14;26(10):4713. doi: 10.3390/ijms26104713 (PMC12112435; doi:10.3390/ijms26104713)
Supplement: Supplementary file 1 [file ijms-26-04713-s001.zip › ijms-3537786-supplementary/supplementary_files/Table S5_CKvsD3.xls]

id	CK-1_count	CK-2_count	CK-3_count	D3-1_count	D3-2_count	D3-3_count	CK-1_fpkm	CK-2_fpkm	CK-3_fpkm	D3-1_fpkm	D3-2_fpkm	D3-3_fpkm	CK_mean	D3_mean	log2(fc)	PValue	FDR	Symbol	Description	KEGG_A_class	KEGG_B_class	Pathway	K_ID	GO Component	GO Function	GO Process	TF_family
mikado.Chr_01G120	0	0	0	7	1	2	0	0	0	1	0.15	0.25	0.001	0.466666667	8.866248611	0.007197223	0.012178283	NAC037	PON72528.1 NAC domain containing protein [Parasponia andersonii]	-	-	-	-	-	GO:0003677//DNA binding	GO:0006355//regulation of transcription, DNA-templated	NAC
mikado.Chr_01G385	0	0	0	0	0	0	0	0	0	0	0	0	0.001	0.001	0	1	1	NAC031	RVW50892.1 Protein CUP-shaped cotyledon 3 [Vitis vinifera]	-	-	-	-	-	GO:0003677//DNA binding	GO:0006355//regulation of transcription, DNA-templated	NAC
mikado.Chr_01G732	317	392	333	534	596	561	12.96	14.23	14.03	19.57	22.53	18.27	13.74	20.12333333	0.550487296	2.20565254505404e-37	1.07181285988211e-36	NAC072	XP_028080414.1 NAC domain-containing protein 72-like isoform X1 [Camellia sinensis]	-	-	-	-	-	GO:0003677//DNA binding	GO:0006355//regulation of transcription, DNA-templated	NAC
mikado.Chr_01G1153	977	1050	970	2056	1989	2287	46.45	44.33	47.53	87.63	87.46	86.63	46.10333333	87.24	0.920118707	5.14260626018323e-203	8.59047610537267e-202	NAC083	AID55355.1 NAC protein 4 [Actinidia chinensis]	-	-	-	-	-	GO:0003677//DNA binding	GO:0006355//regulation of transcription, DNA-templated	NAC
mikado.Chr_01G1571	0	0	0	0	0	0	0	0	0	0	0	0	0.001	0.001	0	1	1	FEZ	XP_002270334.1 PREDICTED: protein FEZ [Vitis vinifera]	-	-	-	-	-	GO:0000287//magnesium ion binding;GO:0003677//DNA binding;GO:0009036//type II site-specific deoxyribonuclease activity	GO:0006355//regulation of transcription, DNA-templated;GO:0009307//DNA restriction-modification system	NAC
mikado.Chr_01G1602	1	4	0	465	413	496	0.07	0.25	0	28.8	26.38	27.3	0.106666667	27.49333333	8.009828617	1.24294960752191e-40	6.34966456773512e-40	NAP2	KAF5939106.1 hypothetical protein HYC85_023365 [Camellia sinensis]	-	-	-	-	-	GO:0003677//DNA binding	GO:0006355//regulation of transcription, DNA-templated	NAC
mikado.Chr_01G1854	276	348	323	367	382	453	12.48	14.19	15.03	14.44	15.4	15.66	13.9	15.16666667	0.125819162	1.29203321320852e-18	4.38697972102957e-18	SOG1	KAG5521483.1 hypothetical protein RHGRI_033896 [Rhododendron griersonianum]	-	-	-	-	-	GO:0003677//DNA binding	GO:0006355//regulation of transcription, DNA-templated	NAC
mikado.Chr_01G2839	4	4	12	2569	2586	2941	0.31	0.28	0.96	179.39	186.3	182.53	0.516666667	182.74	8.466342935	5.37838203687406e-178	8.01678515066581e-177	NAC081	PSS26596.1 NAC domain-containing protein [Actinidia chinensis var. chinensis] [Actinidia chinensis]	-	-	-	-	-	GO:0003677//DNA binding	GO:0006355//regulation of transcription, DNA-templated	NAC
mikado.Chr_01G4605	873	987	777	2208	2123	2489	35.86	36	32.89	81.31	80.66	81.46	34.91666667	81.14333333	1.216556731	1.65106475981494e-259	3.42361376800889e-258	NAC082	KAA8546998.1 hypothetical protein F0562_003427 [Nyssa sinensis]	-	-	-	-	-	GO:0003677//DNA binding	GO:0006355//regulation of transcription, DNA-templated	NAC
mikado.Chr_01G5256	4	13	11	10	2	13	0.15	0.43	0.43	0.34	0.07	0.39	0.336666667	0.266666667	-0.336283388	0.537961185	0.638576063	NAC086	XP_028066844.1 NAC domain-containing protein 45 isoform X2 [Camellia sinensis]	-	-	-	-	-	GO:0003677//DNA binding	GO:0006355//regulation of transcription, DNA-templated	NAC
mikado.Chr_01G5387	23	44	23	16	14	16	1.46	2.48	1.5	0.91	0.82	0.81	1.813333333	0.846666667	-1.098778154	0.48221294	0.581940425	NAC022	XP_028102170.1 NAC domain-containing protein 22-like [Camellia sinensis]	-	-	-	-	-	GO:0003677//DNA binding	GO:0006355//regulation of transcription, DNA-templated	NAC
mikado.Chr_01G5471	4	11	6	6	13	10	0.57	1.39	0.88	0.77	1.71	1.13	0.946666667	1.203333333	0.346107907	0.107225135	0.154743675	NAC076	XP_021908313.1 NAC domain-containing protein 37-like [Carica papaya]	-	-	-	-	-	GO:0003677//DNA binding	GO:0006355//regulation of transcription, DNA-templated	NAC
mikado.Chr_01G6158	31	31	40	677	726	740	2.02	1.8	2.69	39.6	43.81	38.47	2.17	40.62666667	4.226660052	7.12759837664527e-190	1.1219279080594e-188	NAC100	KAF5958559.1 hypothetical protein HYC85_005784 [Camellia sinensis]	-	-	-	-	-	GO:0003677//DNA binding	GO:0006355//regulation of transcription, DNA-templated	NAC
mikado.Chr_01G6174	0	0	0	0	0	1	0	0	0	0	0	0.05	0.001	0.016666667	4.058893689	0.69535029	0.769577228	FEZ	XP_028058869.1 protein FEZ-like [Camellia sinensis]	-	-	-	-	-	GO:0003677//DNA binding	GO:0006355//regulation of transcription, DNA-templated	NAC
mikado.Chr_01G6343	32	33	35	82	67	80	1.3	1.19	1.47	2.99	2.52	2.6	1.32	2.703333333	1.034201484	1.37533314080528e-11	3.78442221694311e-11	SOG1	XP_028118727.1 SUPPRESSOR OF GAMMA RESPONSE 1-like [Camellia sinensis]	-	-	-	-	-	GO:0003677//DNA binding	GO:0006355//regulation of transcription, DNA-templated	NAC
mikado.Chr_02G1085	1908	2164	1904	6354	6168	7234	61.75	62.19	63.29	184.64	184.81	186.96	62.41	185.47	1.571336731	0	0	NAC017	XP_028089428.1 NAC domain-containing protein 17-like isoform X1 [Camellia sinensis]	-	-	-	-	-	GO:0003677//DNA binding	GO:0006355//regulation of transcription, DNA-templated	NAC
mikado.Chr_02G1086	763	726	720	2546	2393	2840	24.24	20.48	23.57	72.51	70.32	71.89	22.76333333	71.57333333	1.652710338	0	0	NAC017	XP_028089428.1 NAC domain-containing protein 17-like isoform X1 [Camellia sinensis]	-	-	-	-	-	GO:0003677//DNA binding	GO:0006355//regulation of transcription, DNA-templated	NAC
mikado.Chr_02G1271	0	0	1	0	2	1	0	0	0.1	0	0.17	0.08	0.033333333	0.083333333	1.321928095	0.380804961	0.479883252	NAC086	XP_026397540.1 NAC domain-containing protein 86-like [Papaver somniferum]	-	-	-	-	-	GO:0003677//DNA binding	GO:0006355//regulation of transcription, DNA-templated	NAC
mikado.Chr_02G1312	0	0	0	0	0	0	0	0	0	0	0	0	0.001	0.001	0	1	1	NAC079	KAF7123446.1 hypothetical protein RHSIM_Rhsim12G0143200 [Rhododendron simsii]	-	-	-	-	-	GO:0003677//DNA binding	GO:0006355//regulation of transcription, DNA-templated	NAC
mikado.Chr_02G1349	0	0	0	0	1	0	0	0	0	0	0.06	0	0.001	0.02	4.321928095	0.69535029	0.769577228	--	THG23115.1 hypothetical protein TEA_028708 [Camellia sinensis var. sinensis] [Camellia sinensis]	-	-	-	-	-	GO:0003677//DNA binding	GO:0006355//regulation of transcription, DNA-templated	NAC
mikado.Chr_02G1506	5	0	4	3	1	3	0.57	0	0.47	0.3	0.1	0.27	0.346666667	0.223333333	-0.634350528	0.872119081	0.915145273	--	GFZ07702.1 hypothetical protein Acr_19g0006390 [Actinidia rufa]	-	-	-	-	-	GO:0003677//DNA binding;GO:0003723//RNA binding	GO:0006355//regulation of transcription, DNA-templated	NAC
mikado.Chr_02G1540	10	7	4	167	168	196	0.42	0.26	0.17	6.25	6.49	6.52	0.283333333	6.42	4.502001052	2.49992046058872e-49	1.44023508675746e-48	NAC100	XP_028056118.1 NAC domain-containing protein 100-like [Camellia sinensis]	-	-	-	-	-	GO:0003677//DNA binding	GO:0006355//regulation of transcription, DNA-templated	NAC
mikado.Chr_02G1623	38	61	50	73	45	81	1.44	2.05	1.95	2.47	1.57	2.44	1.813333333	2.16	0.252387162	0.00015636	0.000305626	NAC075	XP_028123887.1 NAC domain-containing protein 75-like isoform X3 [Camellia sinensis]	-	-	-	-	-	GO:0003677//DNA binding	GO:0006355//regulation of transcription, DNA-templated	NAC
mikado.Chr_02G2654	0	0	0	0	0	0	0	0	0	0	0	0	0.001	0.001	0	1	1	NAC098	KAF5949750.1 hypothetical protein HYC85_011743 [Camellia sinensis]	-	-	-	-	-	GO:0003677//DNA binding	GO:0006355//regulation of transcription, DNA-templated	NAC
mikado.Chr_02G2877	6	7	14	14	12	11	0.43	0.44	1.02	0.89	0.79	0.62	0.63	0.766666667	0.283247627	0.078854688	0.116542011	NAC056	XP_028055946.1 NAC transcription factor 56-like [Camellia sinensis]	-	-	-	-	-	GO:0003677//DNA binding	GO:0006355//regulation of transcription, DNA-templated	NAC
mikado.Chr_02G2886	73	98	94	4778	4543	5232	4.1	4.89	5.45	240.77	236.18	234.32	4.813333333	237.09	5.622254667	0	0	JA2L	XP_028078560.1 NAC domain-containing protein 72-like [Camellia sinensis]	-	-	-	-	-	GO:0003677//DNA binding	GO:0006355//regulation of transcription, DNA-templated	NAC
mikado.Chr_02G3470	5	16	6	13	16	15	0.31	0.87	0.38	0.72	0.91	0.73	0.52	0.786666667	0.59724083	0.021543343	0.034572345	JUB1	KAF5948975.1 hypothetical protein HYC85_014932 [Camellia sinensis]	-	-	-	-	-	GO:0003677//DNA binding	GO:0006355//regulation of transcription, DNA-templated	NAC
mikado.Chr_02G3480	10	6	4	0	0	0	0.73	0.39	0.3	0	0	0	0.473333333	0.001	-8.886712714	0.004817966	0.008302894	NAC021	KAA8523470.1 hypothetical protein F0562_009893 [Nyssa sinensis]	-	-	-	-	-	GO:0003677//DNA binding	GO:0006355//regulation of transcription, DNA-templated	NAC
mikado.Chr_02G4193	0	3	1	61	49	62	0	0.23	0.09	4.67	3.87	4.22	0.106666667	4.253333333	5.317412614	9.68949993535826e-15	2.95598132121348e-14	NAC090	GFZ08882.1 NAC domain containing protein 90 [Actinidia rufa]	-	-	-	-	-	GO:0003677//DNA binding	GO:0006355//regulation of transcription, DNA-templated	NAC
mikado.Chr_02G4196	0	0	1	765	747	866	0	0	0.1	66.36	66.85	66.76	0.033333333	66.65666667	10.96556786	2.66229331185893e-23	1.00150562569688e-22	NAC090	KAE9445245.1 hypothetical protein C3L33_22858, partial [Rhododendron williamsianum]	-	-	-	-	-	GO:0003677//DNA binding	GO:0006355//regulation of transcription, DNA-templated	NAC
mikado.Chr_02G4443	0	0	0	4	0	0	0	0	0	0.34	0	0	0.001	0.113333333	6.824428435	0.188545051	0.258593688	NAC056	THG06513.1 hypothetical protein TEA_017677 [Camellia sinensis var. sinensis] [Camellia sinensis]	-	-	-	-	-	GO:0003677//DNA binding	GO:0006355//regulation of transcription, DNA-templated	NAC
mikado.Chr_03G22	1166	1270	1096	288	321	348	40.45	39.12	39.18	8.96	10.3	9.62	39.58333333	9.626666667	-2.039784866	5.91182585985791e-46	3.26527562776544e-45	NTL9	KAA8526057.1 hypothetical protein F0562_007843 [Nyssa sinensis]	-	-	-	-	-	GO:0003677//DNA binding	GO:0006355//regulation of transcription, DNA-templated	NAC
mikado.Chr_03G54	31	30	30	49	50	56	2.36	2.03	2.36	3.35	3.52	3.4	2.25	3.423333333	0.605476774	4.51295869017142e-06	9.72621004201476e-06	NAC043	KAA8526083.1 hypothetical protein F0562_007817 [Nyssa sinensis]	-	-	-	-	-	GO:0003677//DNA binding	GO:0006355//regulation of transcription, DNA-templated	NAC
mikado.Chr_03G433	5	8	12	20	7	11	0.35	0.5	0.86	1.25	0.45	0.61	0.57	0.77	0.433896527	0.055804998	0.084389291	NAC007	XP_028127638.1 NAC domain-containing protein 7-like [Camellia sinensis]	-	-	-	-	-	GO:0003677//DNA binding	GO:0006355//regulation of transcription, DNA-templated	NAC
mikado.Chr_03G661	39	59	43	505	459	558	1.98	2.66	2.25	22.99	21.56	22.58	2.296666667	22.37666667	3.284381754	2.76934898816428e-145	3.41573303426039e-144	NAC071	XP_028083522.1 NAC domain-containing protein 71-like [Camellia sinensis]	-	-	-	-	-	GO:0003677//DNA binding	GO:0006355//regulation of transcription, DNA-templated	NAC
mikado.Chr_03G1056	0	0	0	0	0	0	0	0	0	0	0	0	0.001	0.001	0	1	1	NAC067	PSR90181.1 NAC transcription factor 32 like [Actinidia chinensis var. chinensis] [Actinidia chinensis]	-	-	-	-	-	GO:0003677//DNA binding	GO:0006355//regulation of transcription, DNA-templated	NAC
mikado.Chr_03G1058	0	0	0	0	0	0	0	0	0	0	0	0	0.001	0.001	0	1	1	NAP2	KAH7842094.1 hypothetical protein Vadar_001431 [Vaccinium darrowii]	-	-	-	-	GO:0016021//integral component of membrane	GO:0003677//DNA binding;GO:0004252//serine-type endopeptidase activity	GO:0006355//regulation of transcription, DNA-templated;GO:0016032//viral process	NAC
mikado.Chr_03G2826	149	185	178	992	993	1109	6.42	7.08	7.9	38.31	39.56	38.06	7.133333333	38.64333333	2.437571249	4.27529175738122e-242	8.35928131573696e-241	NAC087	XP_034692639.1 NAC domain-containing protein 87 [Vitis riparia]	-	-	-	-	-	GO:0003677//DNA binding	GO:0006355//regulation of transcription, DNA-templated	NAC
mikado.Chr_03G3384	0	0	0	0	0	0	0	0	0	0	0	0	0.001	0.001	0	1	1	NAC053	KAG8363991.1 hypothetical protein BUALT_Bualt19G0079900 [Buddleja alternifolia]	-	-	-	-	-	GO:0003677//DNA binding	GO:0006355//regulation of transcription, DNA-templated	NAC
mikado.Chr_04G100	1661	1916	1677	14688	14887	16348	76.19	78.05	79.28	603.99	631.59	597.49	77.84	611.0233333	2.972643858	0	0	NAC062	PSS04513.1 NAC domain-containing protein [Actinidia chinensis var. chinensis] [Actinidia chinensis]	-	-	-	-	-	GO:0003677//DNA binding	GO:0006355//regulation of transcription, DNA-templated	NAC
mikado.Chr_04G485	8	7	7	13	14	17	0.55	0.43	0.5	0.81	0.9	0.94	0.493333333	0.883333333	0.840395184	0.005775146	0.009865889	NAC007	XP_028122247.1 NAC domain-containing protein 7-like [Camellia sinensis]	-	-	-	-	-	GO:0003677//DNA binding	GO:0006355//regulation of transcription, DNA-templated	NAC
mikado.Chr_04G1189	819	942	836	4207	4126	4818	33.45	34.11	35.16	153.03	154.74	155.76	34.24	154.51	2.173945607	0	0	NAC078	XP_028124169.1 NAC domain containing protein 50-like [Camellia sinensis]	-	-	-	-	-	GO:0003677//DNA binding	GO:0006355//regulation of transcription, DNA-templated	NAC
mikado.Chr_04G1193	1957	2166	1893	13812	13179	15569	63.46	62.37	63.26	401.46	395.22	402.22	63.03	399.6333333	2.664566355	0	0	NAC078	XP_028124170.1 NAC domain-containing protein 78-like [Camellia sinensis]	-	-	-	-	-	GO:0003677//DNA binding	GO:0006355//regulation of transcription, DNA-templated	NAC
mikado.Chr_04G1399	0	0	0	0	0	0	0	0	0	0	0	0	0.001	0.001	0	1	1	CKL11	XP_028087821.1 casein kinase 1-like protein 11 isoform X1 [Camellia sinensis]	-	-	-	-	GO:0005575//cellular_component	GO:0003677//DNA binding;GO:0005506//iron ion binding;GO:0008976//polyphosphate kinase activity;GO:0016702//oxidoreductase activity, acting on single donors with incorporation of molecular oxygen, incorporation of two atoms of oxygen	GO:0006355//regulation of transcription, DNA-templated;GO:0006793//phosphorus metabolic process	NAC
mikado.Chr_04G1554	0	0	0	0	1	0	0	0	0	0	0.07	0	0.001	0.023333333	4.544320516	0.69535029	0.769577228	NAC098	KAH7856360.1 hypothetical protein Vadar_000574 [Vaccinium darrowii]	-	-	-	-	-	GO:0003677//DNA binding	GO:0006355//regulation of transcription, DNA-templated	NAC
mikado.Chr_04G2366	11	12	8	10	6	17	0.6	0.58	0.45	0.49	0.3	0.74	0.543333333	0.51	-0.091340312	0.253036839	0.335362315	NAC100	XP_028056118.1 NAC domain-containing protein 100-like [Camellia sinensis]	-	-	-	-	-	GO:0003677//DNA binding	GO:0006355//regulation of transcription, DNA-templated	NAC
mikado.Chr_04G3058	4	10	6	0	1	1	0.4	0.89	0.62	0	0.09	0.08	0.636666667	0.056666667	-3.489965987	0.060682717	0.091261986	NAC083	KAH7866526.1 hypothetical protein Vadar_021537 [Vaccinium darrowii]	-	-	-	-	-	GO:0003677//DNA binding	GO:0006355//regulation of transcription, DNA-templated	NAC
mikado.Chr_05G380	0	0	0	0	0	0	0	0	0	0	0	0	0.001	0.001	0	1	1	NAC056	XP_028088451.1 NAC transcription factor 29-like [Camellia sinensis]	-	-	-	-	-	GO:0003677//DNA binding	GO:0006355//regulation of transcription, DNA-templated	NAC
mikado.Chr_05G382	33	36	27	335	259	312	2.42	2.34	2.04	22.01	17.56	18.22	2.266666667	19.26333333	3.087213218	1.66055806854061e-83	1.34186655311434e-82	NAC073	KAF5944371.1 hypothetical protein HYC85_018448 [Camellia sinensis]	-	-	-	-	-	GO:0003677//DNA binding	GO:0006355//regulation of transcription, DNA-templated	NAC
mikado.Chr_05G909	663	720	620	957	987	1082	41.43	39.96	39.94	53.62	57.05	53.88	40.44333333	54.85	0.439589712	1.21673261564885e-62	8.17664106718147e-62	NAC083	KAF5952779.1 hypothetical protein HYC85_010723 [Camellia sinensis]	-	-	-	-	-	GO:0003677//DNA binding	GO:0006355//regulation of transcription, DNA-templated	NAC
mikado.Chr_05G1270	0	0	0	0	0	0	0	0	0	0	0	0	0.001	0.001	0	1	1	FEZ	XP_028087474.1 protein FEZ-like [Camellia sinensis]	-	-	-	-	-	GO:0003677//DNA binding	GO:0006355//regulation of transcription, DNA-templated	NAC
mikado.Chr_05G1301	146	167	130	545	449	513	8.75	8.89	8.03	29.28	24.89	24.49	8.556666667	26.22	1.61554689	8.02412593288544e-86	6.61348977225821e-85	NAP1	XP_028086269.1 NAC domain-containing protein 2-like [Camellia sinensis]	-	-	-	-	-	GO:0003677//DNA binding	GO:0006355//regulation of transcription, DNA-templated	NAC
mikado.Chr_05G1568	23	35	31	25	18	17	0.58	0.79	0.81	0.57	0.42	0.34	0.726666667	0.443333333	-0.712901889	0.85079371	0.900808338	SOG1	APB08589.1 NAC [Rhododendron molle]	-	-	-	-	-	GO:0003677//DNA binding;GO:0004190//aspartic-type endopeptidase activity	GO:0006355//regulation of transcription, DNA-templated;GO:0006508//proteolysis	NAC
mikado.Chr_05G2645	156	188	149	181	165	232	9.46	10.28	9.42	9.99	9.4	11.38	9.72	10.25666667	0.077533724	1.54059497333326e-08	3.74220601415618e-08	NAC056	XP_042943320.1 NAC transcription factor 25 [Carya illinoinensis]	-	-	-	-	-	GO:0003677//DNA binding	GO:0006355//regulation of transcription, DNA-templated	NAC
mikado.Chr_05G2782	223	202	231	603	545	668	11.94	9.77	12.91	29.3	27.08	28.61	11.54	28.33	1.295687378	2.21090161622832e-80	1.7434662562775e-79	NAC073	KAF5944371.1 hypothetical protein HYC85_018448 [Camellia sinensis]	-	-	-	-	-	GO:0003677//DNA binding	GO:0006355//regulation of transcription, DNA-templated	NAC
mikado.Chr_05G2785	0	0	0	0	0	0	0	0	0	0	0	0	0.001	0.001	0	1	1	NAC056	KAF5943821.1 hypothetical protein HYC85_017898 [Camellia sinensis]	-	-	-	-	-	GO:0003677//DNA binding	GO:0006355//regulation of transcription, DNA-templated	NAC
mikado.Chr_05G2786	120	120	88	9	14	14	9.38	8.33	7.09	0.63	1.01	0.87	8.266666667	0.836666667	-3.304580851	3.4147617655765e-13	9.93626360060096e-13	NAC056	KAF5943822.1 hypothetical protein HYC85_017899 [Camellia sinensis]	-	-	-	-	-	GO:0003677//DNA binding	GO:0006355//regulation of transcription, DNA-templated	NAC
mikado.Chr_05G3058	1	0	0	0	0	0	0.08	0	0	0	0	0	0.026666667	0.001	-4.736965594	0.936396493	0.947764131	NAC012	XP_028093760.1 NAC domain-containing protein 66-like [Camellia sinensis]	-	-	-	-	-	GO:0003677//DNA binding	GO:0006355//regulation of transcription, DNA-templated	NAC
mikado.Chr_06G1467	247	272	243	13542	13191	15273	12.59	12.31	12.76	618.73	621.81	620.22	12.55333333	620.2533333	5.626715179	0	0	NAC081	KAH7860702.1 hypothetical protein Vadar_016987 [Vaccinium darrowii]	-	-	-	-	-	GO:0003677//DNA binding	GO:0006355//regulation of transcription, DNA-templated	NAC
mikado.Chr_06G1812	0	0	0	0	0	0	0	0	0	0	0	0	0.001	0.001	0	1	1	NAP1	KAH7838482.1 hypothetical protein Vadar_027095 [Vaccinium darrowii]	-	-	-	-	-	GO:0003677//DNA binding	GO:0006355//regulation of transcription, DNA-templated	NAC
mikado.Chr_06G2220	4	7	1	7	10	6	0.16	0.24	0.04	0.24	0.36	0.19	0.146666667	0.263333333	0.84434913	0.056117164	0.084824831	NAC086	KAA8530719.1 hypothetical protein F0562_005347 [Nyssa sinensis]	-	-	-	-	-	GO:0003677//DNA binding	GO:0006355//regulation of transcription, DNA-templated	NAC
mikado.Chr_06G2434	8	17	10	15	17	11	0.5	0.94	0.64	0.84	0.98	0.54	0.693333333	0.786666667	0.182203331	0.084149785	0.123892082	NAC037	XP_010649057.1 PREDICTED: NAC domain-containing protein 37 isoform X3 [Vitis vinifera]	-	-	-	-	-	GO:0003677//DNA binding	GO:0006355//regulation of transcription, DNA-templated	NAC
mikado.Chr_06G3201	75	77	74	61	59	69	3.32	3.02	3.37	2.42	2.41	2.43	3.236666667	2.42	-0.419501747	0.114402154	0.164266012	NAC100	XP_034705930.1 NAC domain-containing protein 100-like [Vitis riparia]	-	-	-	-	-	GO:0003677//DNA binding	GO:0006355//regulation of transcription, DNA-templated	NAC
mikado.Chr_06G3236	3	5	9	58	43	67	0.15	0.22	0.45	2.52	1.93	2.59	0.273333333	2.346666667	3.101879614	3.09565333069012e-17	1.01279193796461e-16	FEZ	XP_028058869.1 protein FEZ-like [Camellia sinensis]	-	-	-	-	-	GO:0003677//DNA binding	GO:0006355//regulation of transcription, DNA-templated	NAC
mikado.Chr_06G3431	7	1	8	153	127	142	0.41	0.05	0.48	7.92	6.83	6.53	0.313333333	7.093333333	4.500693584	1.30099618084094e-38	6.45034227864616e-38	SOG1	KAF5961631.1 hypothetical protein HYC85_002840, partial [Camellia sinensis]	-	-	-	-	-	GO:0003677//DNA binding	GO:0006355//regulation of transcription, DNA-templated	NAC
mikado.Chr_06G3569	38	51	46	1687	1680	1856	2.69	3.21	3.36	107.13	110.07	104.76	3.086666667	107.32	5.119725457	0	0	NAC041	KAF5961529.1 hypothetical protein HYC85_002738 [Camellia sinensis]	-	-	-	-	-	GO:0003677//DNA binding	GO:0006355//regulation of transcription, DNA-templated	NAC
mikado.Chr_07G44	0	0	0	4	5	7	0	0	0	0.21	0.27	0.33	0.001	0.27	8.076815597	0.000405656	0.000770949	BRN2	KAH7835813.1 hypothetical protein Vadar_030096 [Vaccinium darrowii]	-	-	-	-	-	GO:0003677//DNA binding	GO:0006355//regulation of transcription, DNA-templated	NAC
mikado.Chr_07G608	237	213	212	111	103	99	9.04	7.25	8.27	3.2	3.06	2.63	8.186666667	2.963333333	-1.466055237	0.010159237	0.016905187	NAC071	XP_028083522.1 NAC domain-containing protein 71-like [Camellia sinensis]	-	-	-	-	-	GO:0003677//DNA binding	GO:0006355//regulation of transcription, DNA-templated	NAC
mikado.Chr_07G777	1	2	4	1	1	1	0.07	0.13	0.29	0.06	0.07	0.06	0.163333333	0.063333333	-1.366782331	0.706564812	0.780507888	NAC007	XP_028127638.1 NAC domain-containing protein 7-like [Camellia sinensis]	-	-	-	-	-	GO:0003677//DNA binding	GO:0006355//regulation of transcription, DNA-templated	NAC
mikado.Chr_07G1147	97	124	116	50	43	54	5.95	6.75	7.33	2.75	2.44	2.64	6.676666667	2.61	-1.355078209	0.0166836	0.027090763	NAC043	KAA8526083.1 hypothetical protein F0562_007817 [Nyssa sinensis]	-	-	-	-	-	GO:0003677//DNA binding	GO:0006355//regulation of transcription, DNA-templated	NAC
mikado.Chr_07G3067	0	0	0	0	0	0	0	0	0	0	0	0	0.001	0.001	0	1	1	NAC007	GFY84312.1 NAC-domain protein 101 [Actinidia rufa]	-	-	-	-	-	GO:0003677//DNA binding	GO:0006355//regulation of transcription, DNA-templated	NAC
mikado.Chr_07G3359	115	132	125	1112	1165	1230	2.54	2.59	2.84	22.02	23.79	21.64	2.656666667	22.48333333	3.081166814	7.50946892476788e-302	1.77753621212471e-300	NAC091	KAG5533953.1 hypothetical protein RHGRI_027966 [Rhododendron griersonianum]	-	-	-	-	-	GO:0003677//DNA binding	GO:0006355//regulation of transcription, DNA-templated	NAC
mikado.Chr_07G3361	243	297	226	993	1017	1096	6.38	6.92	6.11	23.35	24.68	22.91	6.47	23.64666667	1.869799212	7.02565440994828e-194	1.12606852228361e-192	NAC053	KAG5533951.1 hypothetical protein RHGRI_027966 [Rhododendron griersonianum]	-	-	-	-	-	GO:0003677//DNA binding	GO:0006355//regulation of transcription, DNA-templated	NAC
mikado.Chr_07G3362	9	13	5	48	36	49	0.82	1.05	0.47	3.9	3.02	3.54	0.78	3.486666667	2.160302417	7.59312102387491e-12	2.10772496945083e-11	--	CAA2969923.1 NAC domain-containing 62-like [Olea europaea subsp. europaea] [Olea europaea]	-	-	-	-	-	GO:0003677//DNA binding	GO:0006355//regulation of transcription, DNA-templated	NAC
mikado.Chr_08G410	1018	1055	1043	1499	1564	1739	57.96	53.35	61.21	76.52	82.37	78.9	57.50666667	79.26333333	0.462924424	1.91013935003086e-80	1.50713803195218e-79	NAC021	KAE9457066.1 hypothetical protein C3L33_11023, partial [Rhododendron williamsianum]	-	-	-	-	-	GO:0003677//DNA binding	GO:0006355//regulation of transcription, DNA-templated	NAC
mikado.Chr_08G574	41	47	40	174	156	176	1.94	1.98	1.95	7.38	6.83	6.64	1.956666667	6.95	1.828614975	2.59395047163463e-37	1.259412932461e-36	NAC072	XP_028080414.1 NAC domain-containing protein 72-like isoform X1 [Camellia sinensis]	-	-	-	-	-	GO:0003677//DNA binding	GO:0006355//regulation of transcription, DNA-templated	NAC
mikado.Chr_08G1461	1251	1354	1221	11216	11169	13064	83.37	80.14	83.87	670.1	688.46	693.71	82.46	684.09	3.052419775	0	0	NAC002	KAF5942302.1 hypothetical protein HYC85_019944 [Camellia sinensis]	-	-	-	-	-	GO:0003677//DNA binding	GO:0006355//regulation of transcription, DNA-templated	NAC
mikado.Chr_08G1948	396	472	382	3503	3577	4162	21.51	22.77	21.39	170.58	179.71	180.13	21.89	176.8066667	3.013828814	0	0	JA2L	KAF5948869.1 hypothetical protein HYC85_014826 [Camellia sinensis]	-	-	-	-	-	GO:0003677//DNA binding	GO:0006355//regulation of transcription, DNA-templated	NAC
mikado.Chr_08G1962	26	34	23	728	810	803	1.22	1.41	1.11	30.5	35.01	29.9	1.246666667	31.80333333	4.673030309	2.92424594868124e-193	4.65510132691766e-192	NAC056	XP_009334622.1 PREDICTED: NAC transcription factor 56 [Pyrus x bretschneideri]	-	-	-	-	-	GO:0003677//DNA binding	GO:0006355//regulation of transcription, DNA-templated	NAC
mikado.Chr_08G2708	31	29	19	7	11	7	3.32	2.76	2.1	0.67	1.09	0.6	2.726666667	0.786666667	-1.793313984	0.057568117	0.086859166	NAC073	PSS05675.1 NAC domain-containing protein [Actinidia chinensis var. chinensis] [Actinidia chinensis]	-	-	-	-	-	GO:0003677//DNA binding	GO:0006355//regulation of transcription, DNA-templated	NAC
mikado.Chr_08G2872	21	13	17	67	62	84	1.18	0.65	0.98	3.37	3.22	3.76	0.936666667	3.45	1.880988732	2.06480888935813e-16	6.62270951647207e-16	JUB1	RVW82259.1 Transcription factor JUNGBRUNNEN 1 [Vitis vinifera]	-	-	-	-	-	GO:0003677//DNA binding	GO:0006355//regulation of transcription, DNA-templated	NAC
mikado.Chr_08G3076	1	0	0	0	0	0	0.09	0	0	0	0	0	0.03	0.001	-4.906890596	0.936396493	0.947764131	NAC030	XP_028072647.1 NAC domain-containing protein 30 [Camellia sinensis]	-	-	-	-	-	GO:0003677//DNA binding	GO:0006355//regulation of transcription, DNA-templated	NAC
mikado.Chr_08G3538	18	41	33	37	47	62	1.05	2.12	1.98	1.93	2.54	2.88	1.716666667	2.45	0.513171818	0.00012279	0.000241296	NAC021	KAA8523470.1 hypothetical protein F0562_009893 [Nyssa sinensis]	-	-	-	-	-	GO:0003677//DNA binding	GO:0006355//regulation of transcription, DNA-templated	NAC
mikado.Chr_08G3567	53	69	62	362	306	394	1.91	2.2	2.3	11.67	10.17	11.29	2.136666667	11.04333333	2.369741941	5.96408070361614e-88	5.01714896794918e-87	JUB1	CAB4307446.1 unnamed protein product [Prunus armeniaca]	-	-	-	-	-	GO:0003677//DNA binding	GO:0006355//regulation of transcription, DNA-templated;GO:0006506//GPI anchor biosynthetic process	NAC
mikado.Chr_08G3624	7	14	4	52	57	95	0.55	0.97	0.32	3.65	4.13	5.93	0.613333333	4.57	2.8974509	1.32712903179284e-18	4.50559985576166e-18	SMB	XP_034680988.1 protein SOMBRERO isoform X2 [Vitis riparia]	-	-	-	-	-	GO:0003677//DNA binding	GO:0006355//regulation of transcription, DNA-templated	NAC
mikado.Chr_09G2538	148	201	195	85	74	99	4.22	5.03	5.72	2.19	1.99	2.3	4.99	2.16	-1.208008503	0.019036436	0.030728871	NAC075	XP_028058691.1 NAC domain-containing protein 75-like isoform X2 [Camellia sinensis]	-	-	-	-	GO:0005672//transcription factor TFIIA complex	GO:0003677//DNA binding;GO:0004126//cytidine deaminase activity	GO:0006355//regulation of transcription, DNA-templated;GO:0006367//transcription initiation from RNA polymerase II promoter;GO:0008655//pyrimidine-containing compound salvage	NAC
mikado.Chr_10G74	190	183	152	152	147	181	12.01	10.27	9.9	8.61	8.59	9.11	10.72666667	8.77	-0.290553078	0.001503491	0.002720828	NAC022	KAG2706180.1 hypothetical protein I3760_05G092500 [Carya illinoinensis]	-	-	-	-	-	GO:0003677//DNA binding	GO:0006355//regulation of transcription, DNA-templated	NAC
mikado.Chr_10G425	6	6	7	10	8	11	0.77	0.69	0.93	1.16	0.95	1.13	0.796666667	1.08	0.438983195	0.070837092	0.105502771	NAC104	XP_028059124.1 NAC domain-containing protein 104-like [Camellia sinensis]	-	-	-	-	-	GO:0003677//DNA binding	GO:0006355//regulation of transcription, DNA-templated	NAC
mikado.Chr_10G1564	138	140	114	56	67	85	5.96	5.36	5.07	2.16	2.66	2.94	5.463333333	2.586666667	-1.078687297	0.186056953	0.255705449	NAC035	KAA8536654.1 hypothetical protein F0562_029132 [Nyssa sinensis]	-	-	-	-	-	GO:0003677//DNA binding	GO:0006355//regulation of transcription, DNA-templated	NAC
mikado.Chr_10G1566	53	45	38	45	51	44	2.51	1.9	1.85	1.92	2.25	1.64	2.086666667	1.936666667	-0.107624494	0.022589609	0.036136429	NAC035	KAA8536654.1 hypothetical protein F0562_029132 [Nyssa sinensis]	-	-	-	-	-	GO:0003677//DNA binding	GO:0006355//regulation of transcription, DNA-templated	NAC
mikado.Chr_10G1913	1	1	0	7	7	7	0.09	0.08	0	0.54	0.55	0.48	0.056666667	0.523333333	3.207157908	0.002044902	0.00365517	--	KAH7840275.1 hypothetical protein Vadar_014958 [Vaccinium darrowii]	-	-	-	-	-	GO:0003677//DNA binding	GO:0006355//regulation of transcription, DNA-templated	NAC
mikado.Chr_10G1915	0	0	0	0	0	2	0	0	0	0	0	0.15	0.001	0.05	5.64385619	0.507173779	0.606902115	NAC096	KAH7841091.1 hypothetical protein Vadar_025471 [Vaccinium darrowii]	-	-	-	-	-	GO:0003677//DNA binding	GO:0006355//regulation of transcription, DNA-templated	NAC
mikado.Chr_10G1916	0	0	0	0	0	0	0	0	0	0	0	0	0.001	0.001	0	1	1	--	KAH7840275.1 hypothetical protein Vadar_014958 [Vaccinium darrowii]	-	-	-	-	-	GO:0003677//DNA binding	GO:0006355//regulation of transcription, DNA-templated	NAC
mikado.Chr_10G2357	0	0	1	117	105	130	0	0	0.09	9.53	8.82	9.41	0.03	9.253333333	8.268866851	5.95264003661558e-14	1.77173016005072e-13	NAC090	THG07924.1 hypothetical protein TEA_007753 [Camellia sinensis var. sinensis] [Camellia sinensis]	-	-	-	-	-	GO:0003677//DNA binding	GO:0006355//regulation of transcription, DNA-templated	NAC
mikado.Chr_10G2369	175	192	168	199	203	217	8.15	7.94	8.06	8.31	8.74	8.05	8.05	8.366666667	0.055664175	2.95437041525881e-09	7.41548557776727e-09	NTL8	KAH7862618.1 hypothetical protein Vadar_007279 [Vaccinium darrowii]	-	-	-	-	-	GO:0003677//DNA binding	GO:0006355//regulation of transcription, DNA-templated	NAC
mikado.Chr_10G2543	0	0	0	0	0	0	0	0	0	0	0	0	0.001	0.001	0	1	1	NAC002	EOY32709.1 NAC domain transcriptional regulator superfamily protein, putative [Theobroma cacao]	-	-	-	-	-	GO:0003677//DNA binding	GO:0006355//regulation of transcription, DNA-templated	NAC
mikado.Chr_10G2762	185	217	146	457	482	544	9.69	10.09	7.88	21.45	23.35	22.7	9.22	22.5	1.287086346	2.07930037884745e-67	1.46973843382332e-66	NAC035	KAF5947135.1 hypothetical protein HYC85_017363 [Camellia sinensis]	-	-	-	-	-	GO:0003677//DNA binding	GO:0006355//regulation of transcription, DNA-templated	NAC
mikado.Chr_10G2961	0	0	0	3	0	1	0	0	0	0.49	0	0.14	0.001	0.21	7.714245518	0.162498184	0.226339058	NAC104	XP_028116302.1 NAC domain-containing protein 104-like [Camellia sinensis]	-	-	-	-	-	GO:0003677//DNA binding	GO:0006355//regulation of transcription, DNA-templated	NAC
mikado.Chr_10G3497	31	24	24	19	29	19	1.9	1.31	1.52	1.04	1.64	0.93	1.576666667	1.203333333	-0.389841346	0.331818884	0.425053122	NAC022	PSS31571.1 NAC domain-containing protein [Actinidia chinensis var. chinensis] [Actinidia chinensis]	-	-	-	-	-	GO:0003677//DNA binding	GO:0006355//regulation of transcription, DNA-templated	NAC
mikado.Chr_11G306	0	0	0	0	0	0	0	0	0	0	0	0	0.001	0.001	0	1	1	NAC098	KAA8525739.1 hypothetical protein F0562_007594 [Nyssa sinensis]	-	-	-	-	-	GO:0003677//DNA binding	GO:0006355//regulation of transcription, DNA-templated	NAC
mikado.Chr_11G341	0	0	0	0	0	0	0	0	0	0	0	0	0.001	0.001	0	1	1	NAC056	XP_028079093.1 NAC transcription factor 25-like [Camellia sinensis]	-	-	-	-	-	GO:0003677//DNA binding	GO:0006355//regulation of transcription, DNA-templated	NAC
mikado.Chr_11G372	0	0	0	0	0	0	0	0	0	0	0	0	0.001	0.001	0	1	1	NAC029	THG14531.1 hypothetical protein TEA_025268 [Camellia sinensis var. sinensis] [Camellia sinensis]	-	-	-	-	-	GO:0003677//DNA binding	GO:0006355//regulation of transcription, DNA-templated	NAC
mikado.Chr_11G1661	35	51	38	6	2	2	3.82	4.94	4.27	0.59	0.2	0.17	4.343333333	0.32	-3.762658868	1.20759365023041e-06	2.68367941078256e-06	NAC098	XP_028111304.1 NAC domain-containing protein 21/22-like [Camellia sinensis]	-	-	-	-	-	GO:0003677//DNA binding	GO:0006355//regulation of transcription, DNA-templated	NAC
mikado.Chr_11G2618	12	21	9	8	1	3	0.83	1.29	0.64	0.49	0.06	0.16	0.92	0.236666667	-1.958777337	0.144308243	0.203229347	NAC043	THF95143.1 hypothetical protein TEA_020324 [Camellia sinensis var. sinensis] [Camellia sinensis]	-	-	-	-	-	GO:0003677//DNA binding	GO:0006355//regulation of transcription, DNA-templated	NAC
mikado.Chr_12G578	0	0	0	0	1	0	0	0	0	0	0.2	0	0.001	0.066666667	6.058893689	0.69535029	0.769577228	NAC098	KAH7836881.1 hypothetical protein Vadar_006879 [Vaccinium darrowii]	-	-	-	-	-	GO:0003677//DNA binding	GO:0006355//regulation of transcription, DNA-templated	NAC
mikado.Chr_12G579	141	151	165	235	237	203	7.99	7.59	9.63	11.93	12.42	9.16	8.403333333	11.17	0.410595568	8.18466457093034e-14	2.42348530350332e-13	NAC031	XP_028111304.1 NAC domain-containing protein 21/22-like [Camellia sinensis]	-	-	-	-	-	GO:0003677//DNA binding	GO:0006355//regulation of transcription, DNA-templated	NAC
mikado.Chr_12G1299	1	2	0	2	7	2	0.07	0.13	0	0.13	0.48	0.12	0.066666667	0.243333333	1.867896464	0.066274247	0.099143197	NAC025	THG14531.1 hypothetical protein TEA_025268 [Camellia sinensis var. sinensis] [Camellia sinensis]	-	-	-	-	-	GO:0003677//DNA binding	GO:0006355//regulation of transcription, DNA-templated	NAC
mikado.Chr_12G2091	61	82	55	704	749	792	5.67	6.77	5.27	58.7	64.43	58.69	5.903333333	60.60666667	3.359874786	1.15801908958519e-203	1.93787149255956e-202	NAC090	THG07924.1 hypothetical protein TEA_007753 [Camellia sinensis var. sinensis] [Camellia sinensis]	-	-	-	-	-	GO:0003677//DNA binding	GO:0006355//regulation of transcription, DNA-templated	NAC
mikado.Chr_12G2111	144	172	137	139	164	178	7.22	7.65	7.07	6.24	7.6	7.11	7.313333333	6.983333333	-0.066613282	8.64369265507666e-06	1.83236632359807e-05	NTL8	XP_028065019.1 NAC domain-containing protein 40-like [Camellia sinensis]	-	-	-	-	-	GO:0003677//DNA binding	GO:0006355//regulation of transcription, DNA-templated	NAC
