# Supplementary material for: Genome-Wide Identification of 109 NAC Genes and Dynamic Expression Profiles Under Cold Stress in Madhuca longifolia
Source: Int J Mol Sci. 2025 May 14;26(10):4713. doi: 10.3390/ijms26104713 (PMC12112435; doi:10.3390/ijms26104713)
Supplement: Supplementary file 1 [file ijms-26-04713-s001.zip › ijms-3537786-supplementary/supplementary_files/Table S6_CKvsD5.xls]

id	CK-1_count	CK-2_count	CK-3_count	D5-1_count	D5-2_count	D5-3_count	CK-1_fpkm	CK-2_fpkm	CK-3_fpkm	D5-1_fpkm	D5-2_fpkm	D5-3_fpkm	CK_mean	D5_mean	log2(fc)	PValue	FDR	Symbol	Description	KEGG_A_class	KEGG_B_class	Pathway	K_ID	GO Component	GO Function	GO Process	TF_family
mikado.Chr_01G120	0	0	0	0	1	1	0	0	0	0	0.15	0.13	0.001	0.093333333	6.544320516	0.365988645	0.453135697	NAC037	PON72528.1 NAC domain containing protein [Parasponia andersonii]	-	-	-	-	-	GO:0003677//DNA binding	GO:0006355//regulation of transcription, DNA-templated	NAC
mikado.Chr_01G385	0	0	0	0	0	0	0	0	0	0	0	0	0.001	0.001	0	1	1	NAC031	RVW50892.1 Protein CUP-shaped cotyledon 3 [Vitis vinifera]	-	-	-	-	-	GO:0003677//DNA binding	GO:0006355//regulation of transcription, DNA-templated	NAC
mikado.Chr_01G732	317	392	333	709	623	686	12.96	14.23	14.03	24.33	23.87	23.38	13.74	23.86	0.796212039	5.80782725912384e-98	4.39860492794176e-97	NAC072	XP_028080414.1 NAC domain-containing protein 72-like isoform X1 [Camellia sinensis]	-	-	-	-	-	GO:0003677//DNA binding	GO:0006355//regulation of transcription, DNA-templated	NAC
mikado.Chr_01G1153	977	1050	970	841	726	749	46.45	44.33	47.53	33.57	32.36	29.7	46.10333333	31.87666667	-0.532370288	6.64574681012343e-15	1.83380139631234e-14	NAC083	AID55355.1 NAC protein 4 [Actinidia chinensis]	-	-	-	-	-	GO:0003677//DNA binding	GO:0006355//regulation of transcription, DNA-templated	NAC
mikado.Chr_01G1571	0	0	0	0	0	0	0	0	0	0	0	0	0.001	0.001	0	1	1	FEZ	XP_002270334.1 PREDICTED: protein FEZ [Vitis vinifera]	-	-	-	-	-	GO:0000287//magnesium ion binding;GO:0003677//DNA binding;GO:0009036//type II site-specific deoxyribonuclease activity	GO:0006355//regulation of transcription, DNA-templated;GO:0009307//DNA restriction-modification system	NAC
mikado.Chr_01G1602	1	4	0	683	660	741	0.07	0.25	0	39.61	42.73	42.7	0.106666667	41.68	8.610102063	1.03350275779133e-49	5.11410373256878e-49	NAP2	KAF5939106.1 hypothetical protein HYC85_023365 [Camellia sinensis]	-	-	-	-	-	GO:0003677//DNA binding	GO:0006355//regulation of transcription, DNA-templated	NAC
mikado.Chr_01G1854	276	348	323	297	258	331	12.48	14.19	15.03	11.35	10.99	12.45	13.9	11.59666667	-0.261374705	4.3479350710931e-12	1.10667920602479e-11	SOG1	KAG5521483.1 hypothetical protein RHGRI_033896 [Rhododendron griersonianum]	-	-	-	-	-	GO:0003677//DNA binding	GO:0006355//regulation of transcription, DNA-templated	NAC
mikado.Chr_01G2839	4	4	12	4440	4003	4383	0.31	0.28	0.96	290.37	292.28	284.7	0.516666667	289.1166667	9.128202253	4.60073847839585e-219	6.44034753383002e-218	NAC081	PSS26596.1 NAC domain-containing protein [Actinidia chinensis var. chinensis] [Actinidia chinensis]	-	-	-	-	-	GO:0003677//DNA binding	GO:0006355//regulation of transcription, DNA-templated	NAC
mikado.Chr_01G4605	873	987	777	2663	2656	2647	35.86	36	32.89	91.84	102.27	90.67	34.91666667	94.92666667	1.442897586	0	0	NAC082	KAA8546998.1 hypothetical protein F0562_003427 [Nyssa sinensis]	-	-	-	-	-	GO:0003677//DNA binding	GO:0006355//regulation of transcription, DNA-templated	NAC
mikado.Chr_01G5256	4	13	11	10	12	11	0.15	0.43	0.43	0.32	0.42	0.35	0.336666667	0.363333333	0.109972842	0.057962594	0.08405218	NAC086	XP_028066844.1 NAC domain-containing protein 45 isoform X2 [Camellia sinensis]	-	-	-	-	-	GO:0003677//DNA binding	GO:0006355//regulation of transcription, DNA-templated	NAC
mikado.Chr_01G5387	23	44	23	15	11	12	1.46	2.48	1.5	0.8	0.65	0.63	1.813333333	0.693333333	-1.387023123	0.572583932	0.662834537	NAC022	XP_028102170.1 NAC domain-containing protein 22-like [Camellia sinensis]	-	-	-	-	-	GO:0003677//DNA binding	GO:0006355//regulation of transcription, DNA-templated	NAC
mikado.Chr_01G5471	4	11	6	6	3	1	0.57	1.39	0.88	0.72	0.4	0.12	0.946666667	0.413333333	-1.195550809	0.921731652	0.956984131	NAC076	XP_021908313.1 NAC domain-containing protein 37-like [Carica papaya]	-	-	-	-	-	GO:0003677//DNA binding	GO:0006355//regulation of transcription, DNA-templated	NAC
mikado.Chr_01G6158	31	31	40	580	542	649	2.02	1.8	2.69	31.77	33.15	35.31	2.17	33.41	3.944513035	9.98926334001445e-187	1.2279814510251e-185	NAC100	KAF5958559.1 hypothetical protein HYC85_005784 [Camellia sinensis]	-	-	-	-	-	GO:0003677//DNA binding	GO:0006355//regulation of transcription, DNA-templated	NAC
mikado.Chr_01G6174	0	0	0	1	2	0	0	0	0	0.05	0.12	0	0.001	0.056666667	5.824428435	0.200894565	0.264789911	FEZ	XP_028058869.1 protein FEZ-like [Camellia sinensis]	-	-	-	-	-	GO:0003677//DNA binding	GO:0006355//regulation of transcription, DNA-templated	NAC
mikado.Chr_01G6343	32	33	35	104	106	120	1.3	1.19	1.47	3.56	4.05	4.07	1.32	3.893333333	1.560467939	6.04566501839203e-28	2.20884511268987e-27	SOG1	XP_028118727.1 SUPPRESSOR OF GAMMA RESPONSE 1-like [Camellia sinensis]	-	-	-	-	-	GO:0003677//DNA binding	GO:0006355//regulation of transcription, DNA-templated	NAC
mikado.Chr_02G1085	1908	2164	1904	7468	6827	7510	61.75	62.19	63.29	203.34	207.5	203.25	62.41	204.6966667	1.713638493	0	0	NAC017	XP_028089428.1 NAC domain-containing protein 17-like isoform X1 [Camellia sinensis]	-	-	-	-	-	GO:0003677//DNA binding	GO:0006355//regulation of transcription, DNA-templated	NAC
mikado.Chr_02G1086	763	726	720	3034	2687	3066	24.24	20.48	23.57	80.93	80.02	81.23	22.76333333	80.72666667	1.826333489	0	0	NAC017	XP_028089428.1 NAC domain-containing protein 17-like isoform X1 [Camellia sinensis]	-	-	-	-	-	GO:0003677//DNA binding	GO:0006355//regulation of transcription, DNA-templated	NAC
mikado.Chr_02G1271	0	0	1	0	0	0	0	0	0.1	0	0	0	0.033333333	0.001	-5.058893689	0.998824831	0.999300807	NAC086	XP_026397540.1 NAC domain-containing protein 86-like [Papaver somniferum]	-	-	-	-	-	GO:0003677//DNA binding	GO:0006355//regulation of transcription, DNA-templated	NAC
mikado.Chr_02G1312	0	0	0	0	3	0	0	0	0	0	0.22	0	0.001	0.073333333	6.196397213	0.226699327	0.294880915	NAC079	KAF7123446.1 hypothetical protein RHSIM_Rhsim12G0143200 [Rhododendron simsii]	-	-	-	-	-	GO:0003677//DNA binding	GO:0006355//regulation of transcription, DNA-templated	NAC
mikado.Chr_02G1349	0	0	0	0	3	1	0	0	0	0	0.2	0.06	0.001	0.086666667	6.437405312	0.110818284	0.153972929	--	THG23115.1 hypothetical protein TEA_028708 [Camellia sinensis var. sinensis] [Camellia sinensis]	-	-	-	-	-	GO:0003677//DNA binding	GO:0006355//regulation of transcription, DNA-templated	NAC
mikado.Chr_02G1506	5	0	4	5	5	8	0.57	0	0.47	0.47	0.53	0.75	0.346666667	0.583333333	0.750771394	0.051982438	0.075939679	--	GFZ07702.1 hypothetical protein Acr_19g0006390 [Actinidia rufa]	-	-	-	-	-	GO:0003677//DNA binding;GO:0003723//RNA binding	GO:0006355//regulation of transcription, DNA-templated	NAC
mikado.Chr_02G1540	10	7	4	112	94	99	0.42	0.26	0.17	3.93	3.68	3.45	0.283333333	3.686666667	3.701744734	5.07518951833559e-36	2.10383831734156e-35	NAC100	XP_028056118.1 NAC domain-containing protein 100-like [Camellia sinensis]	-	-	-	-	-	GO:0003677//DNA binding	GO:0006355//regulation of transcription, DNA-templated	NAC
mikado.Chr_02G1623	38	61	50	51	66	53	1.44	2.05	1.95	1.62	2.34	1.67	1.813333333	1.876666667	0.049528271	4.77705200974243e-05	9.03755316708731e-05	NAC075	XP_028123887.1 NAC domain-containing protein 75-like isoform X3 [Camellia sinensis]	-	-	-	-	-	GO:0003677//DNA binding	GO:0006355//regulation of transcription, DNA-templated	NAC
mikado.Chr_02G2654	0	0	0	0	0	0	0	0	0	0	0	0	0.001	0.001	0	1	1	NAC098	KAF5949750.1 hypothetical protein HYC85_011743 [Camellia sinensis]	-	-	-	-	-	GO:0003677//DNA binding	GO:0006355//regulation of transcription, DNA-templated	NAC
mikado.Chr_02G2877	6	7	14	8	8	9	0.43	0.44	1.02	0.48	0.53	0.53	0.63	0.513333333	-0.295455884	0.228853564	0.297394483	NAC056	XP_028055946.1 NAC transcription factor 56-like [Camellia sinensis]	-	-	-	-	-	GO:0003677//DNA binding	GO:0006355//regulation of transcription, DNA-templated	NAC
mikado.Chr_02G2886	73	98	94	7082	6476	7416	4.1	4.89	5.45	334.23	341.23	347.62	4.813333333	341.0266667	6.146704409	0	0	JA2L	XP_028078560.1 NAC domain-containing protein 72-like [Camellia sinensis]	-	-	-	-	-	GO:0003677//DNA binding	GO:0006355//regulation of transcription, DNA-templated	NAC
mikado.Chr_02G3470	5	16	6	37	27	42	0.31	0.87	0.38	1.91	1.55	2.15	0.52	1.87	1.846454742	3.51560842074091e-10	8.40563042740593e-10	JUB1	KAF5948975.1 hypothetical protein HYC85_014932 [Camellia sinensis]	-	-	-	-	-	GO:0003677//DNA binding	GO:0006355//regulation of transcription, DNA-templated	NAC
mikado.Chr_02G3480	10	6	4	4	4	1	0.73	0.39	0.3	0.24	0.27	0.06	0.473333333	0.19	-1.316857105	0.844760496	0.888547218	NAC021	KAA8523470.1 hypothetical protein F0562_009893 [Nyssa sinensis]	-	-	-	-	-	GO:0003677//DNA binding	GO:0006355//regulation of transcription, DNA-templated	NAC
mikado.Chr_02G4193	0	3	1	70	46	62	0	0.23	0.09	5.02	3.68	4.42	0.106666667	4.373333333	5.357552005	1.91831024525941e-16	5.50988181964061e-16	NAC090	GFZ08882.1 NAC domain containing protein 90 [Actinidia rufa]	-	-	-	-	-	GO:0003677//DNA binding	GO:0006355//regulation of transcription, DNA-templated	NAC
mikado.Chr_02G4196	0	0	1	744	726	788	0	0	0.1	60.44	65.85	63.58	0.033333333	63.29	10.89079626	3.22484967832096e-24	1.09813406670392e-23	NAC090	KAE9445245.1 hypothetical protein C3L33_22858, partial [Rhododendron williamsianum]	-	-	-	-	-	GO:0003677//DNA binding	GO:0006355//regulation of transcription, DNA-templated	NAC
mikado.Chr_02G4443	0	0	0	0	2	1	0	0	0	0	0.18	0.08	0.001	0.086666667	6.437405312	0.199141948	0.262824424	NAC056	THG06513.1 hypothetical protein TEA_017677 [Camellia sinensis var. sinensis] [Camellia sinensis]	-	-	-	-	-	GO:0003677//DNA binding	GO:0006355//regulation of transcription, DNA-templated	NAC
mikado.Chr_03G22	1166	1270	1096	218	200	164	40.45	39.12	39.18	6.35	6.5	4.74	39.58333333	5.863333333	-2.755100126	5.05774387950669e-54	2.62791709029149e-53	NTL9	KAA8526057.1 hypothetical protein F0562_007843 [Nyssa sinensis]	-	-	-	-	-	GO:0003677//DNA binding	GO:0006355//regulation of transcription, DNA-templated	NAC
mikado.Chr_03G54	31	30	30	16	7	12	2.36	2.03	2.36	1.02	0.5	0.76	2.25	0.76	-1.565853678	0.365259494	0.453135697	NAC043	KAA8526083.1 hypothetical protein F0562_007817 [Nyssa sinensis]	-	-	-	-	-	GO:0003677//DNA binding	GO:0006355//regulation of transcription, DNA-templated	NAC
mikado.Chr_03G433	5	8	12	9	4	1	0.35	0.5	0.86	0.53	0.26	0.06	0.57	0.283333333	-1.008461579	0.905653698	0.942411461	NAC007	XP_028127638.1 NAC domain-containing protein 7-like [Camellia sinensis]	-	-	-	-	-	GO:0003677//DNA binding	GO:0006355//regulation of transcription, DNA-templated	NAC
mikado.Chr_03G661	39	59	43	282	263	299	1.98	2.66	2.25	12.03	12.52	12.66	2.296666667	12.40333333	2.433114502	1.19925524806926e-87	8.42321219770403e-87	NAC071	XP_028083522.1 NAC domain-containing protein 71-like [Camellia sinensis]	-	-	-	-	-	GO:0003677//DNA binding	GO:0006355//regulation of transcription, DNA-templated	NAC
mikado.Chr_03G1056	0	0	0	0	0	0	0	0	0	0	0	0	0.001	0.001	0	1	1	NAC067	PSR90181.1 NAC transcription factor 32 like [Actinidia chinensis var. chinensis] [Actinidia chinensis]	-	-	-	-	-	GO:0003677//DNA binding	GO:0006355//regulation of transcription, DNA-templated	NAC
mikado.Chr_03G1058	0	0	0	0	0	0	0	0	0	0	0	0	0.001	0.001	0	1	1	NAP2	KAH7842094.1 hypothetical protein Vadar_001431 [Vaccinium darrowii]	-	-	-	-	GO:0016021//integral component of membrane	GO:0003677//DNA binding;GO:0004252//serine-type endopeptidase activity	GO:0006355//regulation of transcription, DNA-templated;GO:0016032//viral process	NAC
mikado.Chr_03G2826	149	185	178	1040	1033	927	6.42	7.08	7.9	37.62	41.71	33.3	7.133333333	37.54333333	2.395908451	2.9851071163383e-243	4.6197773739439e-242	NAC087	XP_034692639.1 NAC domain-containing protein 87 [Vitis riparia]	-	-	-	-	-	GO:0003677//DNA binding	GO:0006355//regulation of transcription, DNA-templated	NAC
mikado.Chr_03G3384	0	0	0	0	0	0	0	0	0	0	0	0	0.001	0.001	0	1	1	NAC053	KAG8363991.1 hypothetical protein BUALT_Bualt19G0079900 [Buddleja alternifolia]	-	-	-	-	-	GO:0003677//DNA binding	GO:0006355//regulation of transcription, DNA-templated	NAC
mikado.Chr_04G100	1661	1916	1677	12833	11001	12638	76.19	78.05	79.28	494.24	473.03	483.43	77.84	483.5666667	2.635131185	0	0	NAC062	PSS04513.1 NAC domain-containing protein [Actinidia chinensis var. chinensis] [Actinidia chinensis]	-	-	-	-	-	GO:0003677//DNA binding	GO:0006355//regulation of transcription, DNA-templated	NAC
mikado.Chr_04G485	8	7	7	2	1	0	0.55	0.43	0.5	0.12	0.06	0	0.493333333	0.06	-3.039528364	0.129755596	0.177628369	NAC007	XP_028122247.1 NAC domain-containing protein 7-like [Camellia sinensis]	-	-	-	-	-	GO:0003677//DNA binding	GO:0006355//regulation of transcription, DNA-templated	NAC
mikado.Chr_04G1189	819	942	836	4012	3539	4150	33.45	34.11	35.16	136.46	134.41	140.21	34.24	137.0266667	2.000702076	0	0	NAC078	XP_028124169.1 NAC domain containing protein 50-like [Camellia sinensis]	-	-	-	-	-	GO:0003677//DNA binding	GO:0006355//regulation of transcription, DNA-templated	NAC
mikado.Chr_04G1193	1957	2166	1893	11543	10123	11545	63.46	62.37	63.26	314.23	307.67	312.15	63.03	311.35	2.304426711	0	0	NAC078	XP_028124170.1 NAC domain-containing protein 78-like [Camellia sinensis]	-	-	-	-	-	GO:0003677//DNA binding	GO:0006355//regulation of transcription, DNA-templated	NAC
mikado.Chr_04G1399	0	0	0	0	0	0	0	0	0	0	0	0	0.001	0.001	0	1	1	CKL11	XP_028087821.1 casein kinase 1-like protein 11 isoform X1 [Camellia sinensis]	-	-	-	-	GO:0005575//cellular_component	GO:0003677//DNA binding;GO:0005506//iron ion binding;GO:0008976//polyphosphate kinase activity;GO:0016702//oxidoreductase activity, acting on single donors with incorporation of molecular oxygen, incorporation of two atoms of oxygen	GO:0006355//regulation of transcription, DNA-templated;GO:0006793//phosphorus metabolic process	NAC
mikado.Chr_04G1554	0	0	0	0	0	0	0	0	0	0	0	0	0.001	0.001	0	1	1	NAC098	KAH7856360.1 hypothetical protein Vadar_000574 [Vaccinium darrowii]	-	-	-	-	-	GO:0003677//DNA binding	GO:0006355//regulation of transcription, DNA-templated	NAC
mikado.Chr_04G2366	11	12	8	11	11	7	0.6	0.58	0.45	0.5	0.56	0.32	0.543333333	0.46	-0.240203697	0.166781251	0.223521018	NAC100	XP_028056118.1 NAC domain-containing protein 100-like [Camellia sinensis]	-	-	-	-	-	GO:0003677//DNA binding	GO:0006355//regulation of transcription, DNA-templated	NAC
mikado.Chr_04G3058	4	10	6	0	1	0	0.4	0.89	0.62	0	0.09	0	0.636666667	0.03	-4.407503827	0.045127075	0.066449015	NAC083	KAH7866526.1 hypothetical protein Vadar_021537 [Vaccinium darrowii]	-	-	-	-	-	GO:0003677//DNA binding	GO:0006355//regulation of transcription, DNA-templated	NAC
mikado.Chr_05G380	0	0	0	2	3	0	0	0	0	0.13	0.22	0	0.001	0.116666667	6.866248611	0.063304794	0.091319153	NAC056	XP_028088451.1 NAC transcription factor 29-like [Camellia sinensis]	-	-	-	-	-	GO:0003677//DNA binding	GO:0006355//regulation of transcription, DNA-templated	NAC
mikado.Chr_05G382	33	36	27	446	413	451	2.42	2.34	2.04	27.44	28.37	27.56	2.266666667	27.79	3.615921684	5.0839840940507e-149	5.23670824118629e-148	NAC073	KAF5944371.1 hypothetical protein HYC85_018448 [Camellia sinensis]	-	-	-	-	-	GO:0003677//DNA binding	GO:0006355//regulation of transcription, DNA-templated	NAC
mikado.Chr_05G909	663	720	620	486	428	479	41.43	39.96	39.94	25.5	25.07	24.96	40.44333333	25.17666667	-0.683814623	1.02997231064878e-06	2.13087017836951e-06	NAC083	KAF5952779.1 hypothetical protein HYC85_010723 [Camellia sinensis]	-	-	-	-	-	GO:0003677//DNA binding	GO:0006355//regulation of transcription, DNA-templated	NAC
mikado.Chr_05G1270	0	0	0	0	0	0	0	0	0	0	0	0	0.001	0.001	0	1	1	FEZ	XP_028087474.1 protein FEZ-like [Camellia sinensis]	-	-	-	-	-	GO:0003677//DNA binding	GO:0006355//regulation of transcription, DNA-templated	NAC
mikado.Chr_05G1301	146	167	130	522	456	510	8.75	8.89	8.03	26.26	25.62	25.49	8.556666667	25.79	1.591690978	3.66488686501155e-118	3.14831340057797e-117	NAP1	XP_028086269.1 NAC domain-containing protein 2-like [Camellia sinensis]	-	-	-	-	-	GO:0003677//DNA binding	GO:0006355//regulation of transcription, DNA-templated	NAC
mikado.Chr_05G1568	23	35	31	22	14	23	0.58	0.79	0.81	0.47	0.33	0.49	0.726666667	0.43	-0.756957069	0.387642006	0.475521248	SOG1	APB08589.1 NAC [Rhododendron molle]	-	-	-	-	-	GO:0003677//DNA binding;GO:0004190//aspartic-type endopeptidase activity	GO:0006355//regulation of transcription, DNA-templated;GO:0006508//proteolysis	NAC
mikado.Chr_05G2645	156	188	149	129	167	167	9.46	10.28	9.42	6.67	9.59	8.57	9.72	8.276666667	-0.231906458	3.93205523130419e-07	8.290861120249e-07	NAC056	XP_042943320.1 NAC transcription factor 25 [Carya illinoinensis]	-	-	-	-	-	GO:0003677//DNA binding	GO:0006355//regulation of transcription, DNA-templated	NAC
mikado.Chr_05G2782	223	202	231	498	445	486	11.94	9.77	12.91	22.34	22.33	21.97	11.54	22.21333333	0.944782676	1.19066228766234e-69	7.21134553786199e-69	NAC073	KAF5944371.1 hypothetical protein HYC85_018448 [Camellia sinensis]	-	-	-	-	-	GO:0003677//DNA binding	GO:0006355//regulation of transcription, DNA-templated	NAC
mikado.Chr_05G2785	0	0	0	0	0	0	0	0	0	0	0	0	0.001	0.001	0	1	1	NAC056	KAF5943821.1 hypothetical protein HYC85_017898 [Camellia sinensis]	-	-	-	-	-	GO:0003677//DNA binding	GO:0006355//regulation of transcription, DNA-templated	NAC
mikado.Chr_05G2786	120	120	88	0	4	0	9.38	8.33	7.09	0	0.29	0	8.266666667	0.096666667	-6.41814341	4.3069388377404e-12	1.09644271315998e-11	NAC056	KAF5943822.1 hypothetical protein HYC85_017899 [Camellia sinensis]	-	-	-	-	-	GO:0003677//DNA binding	GO:0006355//regulation of transcription, DNA-templated	NAC
mikado.Chr_05G3058	1	0	0	0	1	0	0.08	0	0	0	0.07	0	0.026666667	0.023333333	-0.192645078	0.783343847	0.845062757	NAC012	XP_028093760.1 NAC domain-containing protein 66-like [Camellia sinensis]	-	-	-	-	-	GO:0003677//DNA binding	GO:0006355//regulation of transcription, DNA-templated	NAC
mikado.Chr_06G1467	247	272	243	14161	12672	14064	12.59	12.31	12.76	605.98	605.42	597.75	12.55333333	603.05	5.586135219	0	0	NAC081	KAH7860702.1 hypothetical protein Vadar_016987 [Vaccinium darrowii]	-	-	-	-	-	GO:0003677//DNA binding	GO:0006355//regulation of transcription, DNA-templated	NAC
mikado.Chr_06G1812	0	0	0	0	0	1	0	0	0	0	0	0.06	0.001	0.02	4.321928095	0.638403841	0.711891722	NAP1	KAH7838482.1 hypothetical protein Vadar_027095 [Vaccinium darrowii]	-	-	-	-	-	GO:0003677//DNA binding	GO:0006355//regulation of transcription, DNA-templated	NAC
mikado.Chr_06G2220	4	7	1	13	7	18	0.16	0.24	0.04	0.43	0.26	0.58	0.146666667	0.423333333	1.529253068	0.000433834	0.000770236	NAC086	KAA8530719.1 hypothetical protein F0562_005347 [Nyssa sinensis]	-	-	-	-	-	GO:0003677//DNA binding	GO:0006355//regulation of transcription, DNA-templated	NAC
mikado.Chr_06G2434	8	17	10	0	3	0	0.5	0.94	0.64	0	0.17	0	0.693333333	0.056666667	-3.612976877	0.033300579	0.049828631	NAC037	XP_010649057.1 PREDICTED: NAC domain-containing protein 37 isoform X3 [Vitis vinifera]	-	-	-	-	-	GO:0003677//DNA binding	GO:0006355//regulation of transcription, DNA-templated	NAC
mikado.Chr_06G3201	75	77	74	91	89	91	3.32	3.02	3.37	3.38	3.69	3.35	3.236666667	3.473333333	0.101812077	1.86632813882826e-08	4.16546447602905e-08	NAC100	XP_034705930.1 NAC domain-containing protein 100-like [Vitis riparia]	-	-	-	-	-	GO:0003677//DNA binding	GO:0006355//regulation of transcription, DNA-templated	NAC
mikado.Chr_06G3236	3	5	9	72	77	78	0.15	0.22	0.45	2.93	3.5	3.16	0.273333333	3.196666667	3.547835	2.95565318958152e-27	1.06535970473636e-26	FEZ	XP_028058869.1 protein FEZ-like [Camellia sinensis]	-	-	-	-	-	GO:0003677//DNA binding	GO:0006355//regulation of transcription, DNA-templated	NAC
mikado.Chr_06G3431	7	1	8	215	155	204	0.41	0.05	0.48	10.43	8.37	9.8	0.313333333	9.533333333	4.92721058	9.45395078500612e-53	4.8406360230758e-52	SOG1	KAF5961631.1 hypothetical protein HYC85_002840, partial [Camellia sinensis]	-	-	-	-	-	GO:0003677//DNA binding	GO:0006355//regulation of transcription, DNA-templated	NAC
mikado.Chr_06G3569	38	51	46	557	462	556	2.69	3.21	3.36	33.13	30.68	32.85	3.086666667	32.22	3.383834896	1.33583552504524e-174	1.55973064560549e-173	NAC041	KAF5961529.1 hypothetical protein HYC85_002738 [Camellia sinensis]	-	-	-	-	-	GO:0003677//DNA binding	GO:0006355//regulation of transcription, DNA-templated	NAC
mikado.Chr_07G44	0	0	0	8	8	7	0	0	0	0.4	0.44	0.35	0.001	0.396666667	8.631783357	9.46534842952142e-06	1.86087732131753e-05	BRN2	KAH7835813.1 hypothetical protein Vadar_030096 [Vaccinium darrowii]	-	-	-	-	-	GO:0003677//DNA binding	GO:0006355//regulation of transcription, DNA-templated	NAC
mikado.Chr_07G608	237	213	212	32	45	29	9.04	7.25	8.27	0.92	1.49	0.91	8.186666667	1.106666667	-2.887055414	1.35406823602632e-12	3.50417125504477e-12	NAC071	XP_028083522.1 NAC domain-containing protein 71-like [Camellia sinensis]	-	-	-	-	-	GO:0003677//DNA binding	GO:0006355//regulation of transcription, DNA-templated	NAC
mikado.Chr_07G777	1	2	4	1	0	0	0.07	0.13	0.29	0.06	0	0	0.163333333	0.02	-3.029747343	0.397062963	0.484114491	NAC007	XP_028127638.1 NAC domain-containing protein 7-like [Camellia sinensis]	-	-	-	-	-	GO:0003677//DNA binding	GO:0006355//regulation of transcription, DNA-templated	NAC
mikado.Chr_07G1147	97	124	116	5	5	7	5.95	6.75	7.33	0.26	0.29	0.36	6.676666667	0.303333333	-4.460152066	2.74048236632698e-14	7.43947146523344e-14	NAC043	KAA8526083.1 hypothetical protein F0562_007817 [Nyssa sinensis]	-	-	-	-	-	GO:0003677//DNA binding	GO:0006355//regulation of transcription, DNA-templated	NAC
mikado.Chr_07G3067	0	0	0	0	0	0	0	0	0	0	0	0	0.001	0.001	0	1	1	NAC007	GFY84312.1 NAC-domain protein 101 [Actinidia rufa]	-	-	-	-	-	GO:0003677//DNA binding	GO:0006355//regulation of transcription, DNA-templated	NAC
mikado.Chr_07G3359	115	132	125	1943	1651	1900	2.54	2.59	2.84	36.01	34.17	34.98	2.656666667	35.05333333	3.721862513	0	0	NAC091	KAG5533953.1 hypothetical protein RHGRI_027966 [Rhododendron griersonianum]	-	-	-	-	-	GO:0003677//DNA binding	GO:0006355//regulation of transcription, DNA-templated	NAC
mikado.Chr_07G3361	243	297	226	658	595	626	6.38	6.92	6.11	14.5	14.63	13.7	6.47	14.27666667	1.141821559	3.4724896667735e-114	2.91803154057734e-113	NAC053	KAG5533951.1 hypothetical protein RHGRI_027966 [Rhododendron griersonianum]	-	-	-	-	-	GO:0003677//DNA binding	GO:0006355//regulation of transcription, DNA-templated	NAC
mikado.Chr_07G3362	9	13	5	11	12	8	0.82	1.05	0.47	0.84	1.02	0.61	0.78	0.823333333	0.078002512	0.068244516	0.09798832	--	CAA2969923.1 NAC domain-containing 62-like [Olea europaea subsp. europaea] [Olea europaea]	-	-	-	-	-	GO:0003677//DNA binding	GO:0006355//regulation of transcription, DNA-templated	NAC
mikado.Chr_08G410	1018	1055	1043	904	892	894	57.96	53.35	61.21	43.22	47.61	42.45	57.50666667	44.42666667	-0.372303315	1.05106593390581e-22	3.47691622859959e-22	NAC021	KAE9457066.1 hypothetical protein C3L33_11023, partial [Rhododendron williamsianum]	-	-	-	-	-	GO:0003677//DNA binding	GO:0006355//regulation of transcription, DNA-templated	NAC
mikado.Chr_08G574	41	47	40	123	87	87	1.94	1.98	1.95	4.89	3.86	3.43	1.956666667	4.06	1.053081725	8.9897341723618e-19	2.73470938714239e-18	NAC072	XP_028080414.1 NAC domain-containing protein 72-like isoform X1 [Camellia sinensis]	-	-	-	-	-	GO:0003677//DNA binding	GO:0006355//regulation of transcription, DNA-templated	NAC
mikado.Chr_08G1461	1251	1354	1221	8238	7482	8102	83.37	80.14	83.87	460.97	467.42	450.29	82.46	459.56	2.478486865	0	0	NAC002	KAF5942302.1 hypothetical protein HYC85_019944 [Camellia sinensis]	-	-	-	-	-	GO:0003677//DNA binding	GO:0006355//regulation of transcription, DNA-templated	NAC
mikado.Chr_08G1948	396	472	382	3155	2784	2957	21.51	22.77	21.39	143.89	141.76	133.95	21.89	139.8666667	2.675708318	0	0	JA2L	KAF5948869.1 hypothetical protein HYC85_014826 [Camellia sinensis]	-	-	-	-	-	GO:0003677//DNA binding	GO:0006355//regulation of transcription, DNA-templated	NAC
mikado.Chr_08G1962	26	34	23	1377	1282	1386	1.22	1.41	1.11	54.03	56.16	54.02	1.246666667	54.73666667	5.456359906	0	0	NAC056	XP_009334622.1 PREDICTED: NAC transcription factor 56 [Pyrus x bretschneideri]	-	-	-	-	-	GO:0003677//DNA binding	GO:0006355//regulation of transcription, DNA-templated	NAC
mikado.Chr_08G2708	31	29	19	2	2	1	3.32	2.76	2.1	0.18	0.2	0.09	2.726666667	0.156666667	-4.121368181	0.000343977	0.000615008	NAC073	PSS05675.1 NAC domain-containing protein [Actinidia chinensis var. chinensis] [Actinidia chinensis]	-	-	-	-	-	GO:0003677//DNA binding	GO:0006355//regulation of transcription, DNA-templated	NAC
mikado.Chr_08G2872	21	13	17	72	73	77	1.18	0.65	0.98	3.4	3.84	3.61	0.936666667	3.616666667	1.949053007	8.21570356246591e-22	2.66298527331005e-21	JUB1	RVW82259.1 Transcription factor JUNGBRUNNEN 1 [Vitis vinifera]	-	-	-	-	-	GO:0003677//DNA binding	GO:0006355//regulation of transcription, DNA-templated	NAC
mikado.Chr_08G3076	1	0	0	0	0	0	0.09	0	0	0	0	0	0.03	0.001	-4.906890596	0.998824831	0.999300807	NAC030	XP_028072647.1 NAC domain-containing protein 30 [Camellia sinensis]	-	-	-	-	-	GO:0003677//DNA binding	GO:0006355//regulation of transcription, DNA-templated	NAC
mikado.Chr_08G3538	18	41	33	42	50	48	1.05	2.12	1.98	2.06	2.73	2.33	1.716666667	2.373333333	0.467304809	3.22158341841987e-06	6.49414928835932e-06	NAC021	KAA8523470.1 hypothetical protein F0562_009893 [Nyssa sinensis]	-	-	-	-	-	GO:0003677//DNA binding	GO:0006355//regulation of transcription, DNA-templated	NAC
mikado.Chr_08G3567	53	69	62	425	386	385	1.91	2.2	2.3	12.83	13.01	11.54	2.136666667	12.46	2.543870307	1.27212278720025e-125	1.14596891463917e-124	JUB1	CAB4307446.1 unnamed protein product [Prunus armeniaca]	-	-	-	-	-	GO:0003677//DNA binding	GO:0006355//regulation of transcription, DNA-templated;GO:0006506//GPI anchor biosynthetic process	NAC
mikado.Chr_08G3624	7	14	4	65	77	67	0.55	0.97	0.32	4.28	5.66	4.38	0.613333333	4.773333333	2.960253821	4.15585523509843e-24	1.41242883886582e-23	SMB	XP_034680988.1 protein SOMBRERO isoform X2 [Vitis riparia]	-	-	-	-	-	GO:0003677//DNA binding	GO:0006355//regulation of transcription, DNA-templated	NAC
mikado.Chr_09G2538	148	201	195	31	32	24	4.22	5.03	5.72	0.75	0.85	0.56	4.99	0.72	-2.792971004	4.69030013847276e-11	1.15649154066871e-10	NAC075	XP_028058691.1 NAC domain-containing protein 75-like isoform X2 [Camellia sinensis]	-	-	-	-	GO:0005672//transcription factor TFIIA complex	GO:0003677//DNA binding;GO:0004126//cytidine deaminase activity	GO:0006355//regulation of transcription, DNA-templated;GO:0006367//transcription initiation from RNA polymerase II promoter;GO:0008655//pyrimidine-containing compound salvage	NAC
mikado.Chr_10G74	190	183	152	63	68	59	12.01	10.27	9.9	3.34	4.03	3.11	10.72666667	3.493333333	-1.618525609	0.014579204	0.022724056	NAC022	KAG2706180.1 hypothetical protein I3760_05G092500 [Carya illinoinensis]	-	-	-	-	-	GO:0003677//DNA binding	GO:0006355//regulation of transcription, DNA-templated	NAC
mikado.Chr_10G425	6	6	7	8	4	2	0.77	0.69	0.93	0.87	0.48	0.22	0.796666667	0.523333333	-0.606246059	0.565644842	0.655799512	NAC104	XP_028059124.1 NAC domain-containing protein 104-like [Camellia sinensis]	-	-	-	-	-	GO:0003677//DNA binding	GO:0006355//regulation of transcription, DNA-templated	NAC
mikado.Chr_10G1564	138	140	114	27	33	22	5.96	5.36	5.07	0.96	1.33	0.81	5.463333333	1.033333333	-2.402475734	2.82503081294553e-06	5.71030677211384e-06	NAC035	KAA8536654.1 hypothetical protein F0562_029132 [Nyssa sinensis]	-	-	-	-	-	GO:0003677//DNA binding	GO:0006355//regulation of transcription, DNA-templated	NAC
mikado.Chr_10G1566	53	45	38	14	20	30	2.51	1.9	1.85	0.58	0.9	1.17	2.086666667	0.883333333	-1.240170297	0.735360182	0.799827079	NAC035	KAA8536654.1 hypothetical protein F0562_029132 [Nyssa sinensis]	-	-	-	-	-	GO:0003677//DNA binding	GO:0006355//regulation of transcription, DNA-templated	NAC
mikado.Chr_10G1913	1	1	0	3	0	3	0.09	0.08	0	0.22	0	0.21	0.056666667	0.143333333	1.338801913	0.169235402	0.226551229	--	KAH7840275.1 hypothetical protein Vadar_014958 [Vaccinium darrowii]	-	-	-	-	-	GO:0003677//DNA binding	GO:0006355//regulation of transcription, DNA-templated	NAC
mikado.Chr_10G1915	0	0	0	0	0	0	0	0	0	0	0	0	0.001	0.001	0	1	1	NAC096	KAH7841091.1 hypothetical protein Vadar_025471 [Vaccinium darrowii]	-	-	-	-	-	GO:0003677//DNA binding	GO:0006355//regulation of transcription, DNA-templated	NAC
mikado.Chr_10G1916	0	0	0	0	0	0	0	0	0	0	0	0	0.001	0.001	0	1	1	--	KAH7840275.1 hypothetical protein Vadar_014958 [Vaccinium darrowii]	-	-	-	-	-	GO:0003677//DNA binding	GO:0006355//regulation of transcription, DNA-templated	NAC
mikado.Chr_10G2357	0	0	1	149	154	140	0	0	0.09	11.36	13.11	10.61	0.03	11.69333333	8.606508031	6.24334613498292e-16	1.76817341092459e-15	NAC090	THG07924.1 hypothetical protein TEA_007753 [Camellia sinensis var. sinensis] [Camellia sinensis]	-	-	-	-	-	GO:0003677//DNA binding	GO:0006355//regulation of transcription, DNA-templated	NAC
mikado.Chr_10G2369	175	192	168	308	300	294	8.15	7.94	8.06	12.04	13.09	11.42	8.05	12.18333333	0.597848217	8.3334393281228e-40	3.64843935499199e-39	NTL8	KAH7862618.1 hypothetical protein Vadar_007279 [Vaccinium darrowii]	-	-	-	-	-	GO:0003677//DNA binding	GO:0006355//regulation of transcription, DNA-templated	NAC
mikado.Chr_10G2543	0	0	0	0	0	0	0	0	0	0	0	0	0.001	0.001	0	1	1	NAC002	EOY32709.1 NAC domain transcriptional regulator superfamily protein, putative [Theobroma cacao]	-	-	-	-	-	GO:0003677//DNA binding	GO:0006355//regulation of transcription, DNA-templated	NAC
mikado.Chr_10G2762	185	217	146	128	152	145	9.69	10.09	7.88	5.63	7.46	6.33	9.22	6.473333333	-0.510257956	0.000532855	0.000939933	NAC035	KAF5947135.1 hypothetical protein HYC85_017363 [Camellia sinensis]	-	-	-	-	-	GO:0003677//DNA binding	GO:0006355//regulation of transcription, DNA-templated	NAC
mikado.Chr_10G2961	0	0	0	0	0	0	0	0	0	0	0	0	0.001	0.001	0	1	1	NAC104	XP_028116302.1 NAC domain-containing protein 104-like [Camellia sinensis]	-	-	-	-	-	GO:0003677//DNA binding	GO:0006355//regulation of transcription, DNA-templated	NAC
mikado.Chr_10G3497	31	24	24	10	13	21	1.9	1.31	1.52	0.51	0.75	1.07	1.576666667	0.776666667	-1.021510229	0.824058304	0.875952659	NAC022	PSS31571.1 NAC domain-containing protein [Actinidia chinensis var. chinensis] [Actinidia chinensis]	-	-	-	-	-	GO:0003677//DNA binding	GO:0006355//regulation of transcription, DNA-templated	NAC
mikado.Chr_11G306	0	0	0	0	0	0	0	0	0	0	0	0	0.001	0.001	0	1	1	NAC098	KAA8525739.1 hypothetical protein F0562_007594 [Nyssa sinensis]	-	-	-	-	-	GO:0003677//DNA binding	GO:0006355//regulation of transcription, DNA-templated	NAC
mikado.Chr_11G341	0	0	0	0	0	0	0	0	0	0	0	0	0.001	0.001	0	1	1	NAC056	XP_028079093.1 NAC transcription factor 25-like [Camellia sinensis]	-	-	-	-	-	GO:0003677//DNA binding	GO:0006355//regulation of transcription, DNA-templated	NAC
mikado.Chr_11G372	0	0	0	0	0	0	0	0	0	0	0	0	0.001	0.001	0	1	1	NAC029	THG14531.1 hypothetical protein TEA_025268 [Camellia sinensis var. sinensis] [Camellia sinensis]	-	-	-	-	-	GO:0003677//DNA binding	GO:0006355//regulation of transcription, DNA-templated	NAC
mikado.Chr_11G1661	35	51	38	0	0	0	3.82	4.94	4.27	0	0	0	4.343333333	0.001	-12.08458696	6.68097424476623e-08	1.45569741458525e-07	NAC098	XP_028111304.1 NAC domain-containing protein 21/22-like [Camellia sinensis]	-	-	-	-	-	GO:0003677//DNA binding	GO:0006355//regulation of transcription, DNA-templated	NAC
mikado.Chr_11G2618	12	21	9	0	0	0	0.83	1.29	0.64	0	0	0	0.92	0.001	-9.845490051	0.000255521	0.000460982	NAC043	THF95143.1 hypothetical protein TEA_020324 [Camellia sinensis var. sinensis] [Camellia sinensis]	-	-	-	-	-	GO:0003677//DNA binding	GO:0006355//regulation of transcription, DNA-templated	NAC
mikado.Chr_12G578	0	0	0	0	0	0	0	0	0	0	0	0	0.001	0.001	0	1	1	NAC098	KAH7836881.1 hypothetical protein Vadar_006879 [Vaccinium darrowii]	-	-	-	-	-	GO:0003677//DNA binding	GO:0006355//regulation of transcription, DNA-templated	NAC
mikado.Chr_12G579	141	151	165	75	47	68	7.99	7.59	9.63	3.57	2.5	3.21	8.403333333	3.093333333	-1.441799408	0.145981293	0.197915593	NAC031	XP_028111304.1 NAC domain-containing protein 21/22-like [Camellia sinensis]	-	-	-	-	-	GO:0003677//DNA binding	GO:0006355//regulation of transcription, DNA-templated	NAC
mikado.Chr_12G1299	1	2	0	3	11	9	0.07	0.13	0	0.19	0.76	0.55	0.066666667	0.5	2.906890596	0.000772799	0.001346728	NAC025	THG14531.1 hypothetical protein TEA_025268 [Camellia sinensis var. sinensis] [Camellia sinensis]	-	-	-	-	-	GO:0003677//DNA binding	GO:0006355//regulation of transcription, DNA-templated	NAC
mikado.Chr_12G2091	61	82	55	502	445	488	5.67	6.77	5.27	39.2	38.8	37.85	5.903333333	38.61666667	2.709621927	1.52438168602199e-153	1.60361991192844e-152	NAC090	THG07924.1 hypothetical protein TEA_007753 [Camellia sinensis var. sinensis] [Camellia sinensis]	-	-	-	-	-	GO:0003677//DNA binding	GO:0006355//regulation of transcription, DNA-templated	NAC
mikado.Chr_12G2111	144	172	137	132	126	115	7.22	7.65	7.07	5.55	5.92	4.81	7.313333333	5.426666667	-0.430462826	9.11720523305489e-05	0.000169356	NTL8	XP_028065019.1 NAC domain-containing protein 40-like [Camellia sinensis]	-	-	-	-	-	GO:0003677//DNA binding	GO:0006355//regulation of transcription, DNA-templated	NAC
