# Supplementary material for: Genome-Wide Identification of 109 NAC Genes and Dynamic Expression Profiles Under Cold Stress in Madhuca longifolia
Source: Int J Mol Sci. 2025 May 14;26(10):4713. doi: 10.3390/ijms26104713 (PMC12112435; doi:10.3390/ijms26104713)
Supplement: Supplementary file 1 [file ijms-26-04713-s001.zip › ijms-3537786-supplementary/supplementary_files/Table S7_CKvsD7.xls]

id	CK-1_count	CK-2_count	CK-3_count	D7-1_count	D7-2_count	D7-3_count	CK-1_fpkm	CK-2_fpkm	CK-3_fpkm	D7-1_fpkm	D7-2_fpkm	D7-3_fpkm	CK_mean	D7_mean	log2(fc)	PValue	FDR	Symbol	Description	KEGG_A_class	KEGG_B_class	Pathway	K_ID	GO Component	GO Function	GO Process	TF_family
mikado.Chr_01G120	0	0	0	0	0	0	0	0	0	0	0	0	0.001	0.001	0	1	1	NAC037	PON72528.1 NAC domain containing protein [Parasponia andersonii]	-	-	-	-	-	GO:0003677//DNA binding	GO:0006355//regulation of transcription, DNA-templated	NAC
mikado.Chr_01G385	0	0	0	0	0	0	0	0	0	0	0	0	0.001	0.001	0	1	1	NAC031	RVW50892.1 Protein CUP-shaped cotyledon 3 [Vitis vinifera]	-	-	-	-	-	GO:0003677//DNA binding	GO:0006355//regulation of transcription, DNA-templated	NAC
mikado.Chr_01G732	317	392	333	692	601	746	12.96	14.23	14.03	22.98	20.99	23.16	13.74	22.37666667	0.703613138	7.67609041133406e-54	3.79320949108992e-53	NAC072	XP_028080414.1 NAC domain-containing protein 72-like isoform X1 [Camellia sinensis]	-	-	-	-	-	GO:0003677//DNA binding	GO:0006355//regulation of transcription, DNA-templated	NAC
mikado.Chr_01G1153	977	1050	970	786	681	729	46.45	44.33	47.53	30.36	27.66	26.33	46.10333333	28.11666667	-0.713445495	0.305497418	0.386209896	NAC083	AID55355.1 NAC protein 4 [Actinidia chinensis]	-	-	-	-	-	GO:0003677//DNA binding	GO:0006355//regulation of transcription, DNA-templated	NAC
mikado.Chr_01G1571	0	0	0	1	0	0	0	0	0	0.05	0	0	0.001	0.016666667	4.058893689	0.714170379	0.780985697	FEZ	XP_002270334.1 PREDICTED: protein FEZ [Vitis vinifera]	-	-	-	-	-	GO:0000287//magnesium ion binding;GO:0003677//DNA binding;GO:0009036//type II site-specific deoxyribonuclease activity	GO:0006355//regulation of transcription, DNA-templated;GO:0009307//DNA restriction-modification system	NAC
mikado.Chr_01G1602	1	4	0	1165	1024	1178	0.07	0.25	0	65.38	60.44	61.81	0.106666667	62.54333333	9.195602897	1.32258579144041e-52	6.45616783280819e-52	NAP2	KAF5939106.1 hypothetical protein HYC85_023365 [Camellia sinensis]	-	-	-	-	-	GO:0003677//DNA binding	GO:0006355//regulation of transcription, DNA-templated	NAC
mikado.Chr_01G1854	276	348	323	565	612	645	12.48	14.19	15.03	20.83	23.69	22.33	13.9	22.28333333	0.680880177	1.8034044087736e-45	8.12805247651363e-45	SOG1	KAG5521483.1 hypothetical protein RHGRI_033896 [Rhododendron griersonianum]	-	-	-	-	-	GO:0003677//DNA binding	GO:0006355//regulation of transcription, DNA-templated	NAC
mikado.Chr_01G2839	4	4	12	1683	1475	1693	0.31	0.28	0.96	106.52	98.15	100.16	0.516666667	101.61	7.619592868	3.39957883523669e-144	3.42986243980345e-143	NAC081	PSS26596.1 NAC domain-containing protein [Actinidia chinensis var. chinensis] [Actinidia chinensis]	-	-	-	-	-	GO:0003677//DNA binding	GO:0006355//regulation of transcription, DNA-templated	NAC
mikado.Chr_01G4605	873	987	777	3251	3050	3426	35.86	36	32.89	108.51	107.03	106.89	34.91666667	107.4766667	1.62203574	0	0	NAC082	KAA8546998.1 hypothetical protein F0562_003427 [Nyssa sinensis]	-	-	-	-	-	GO:0003677//DNA binding	GO:0006355//regulation of transcription, DNA-templated	NAC
mikado.Chr_01G5256	4	13	11	11	14	24	0.15	0.43	0.43	0.34	0.45	0.69	0.336666667	0.493333333	0.551241883	0.025862316	0.039101126	NAC086	XP_028066844.1 NAC domain-containing protein 45 isoform X2 [Camellia sinensis]	-	-	-	-	-	GO:0003677//DNA binding	GO:0006355//regulation of transcription, DNA-templated	NAC
mikado.Chr_01G5387	23	44	23	16	11	13	1.46	2.48	1.5	0.82	0.6	0.63	1.813333333	0.683333333	-1.407982742	0.192160994	0.254980064	NAC022	XP_028102170.1 NAC domain-containing protein 22-like [Camellia sinensis]	-	-	-	-	-	GO:0003677//DNA binding	GO:0006355//regulation of transcription, DNA-templated	NAC
mikado.Chr_01G5471	4	11	6	0	0	0	0.57	1.39	0.88	0	0	0	0.946666667	0.001	-9.886712714	0.003666882	0.006031586	NAC076	XP_021908313.1 NAC domain-containing protein 37-like [Carica papaya]	-	-	-	-	-	GO:0003677//DNA binding	GO:0006355//regulation of transcription, DNA-templated	NAC
mikado.Chr_01G6158	31	31	40	438	448	473	2.02	1.8	2.69	23.22	24.97	23.44	2.17	23.87666667	3.459834494	1.05191445217058e-119	9.01347563531645e-119	NAC100	KAF5958559.1 hypothetical protein HYC85_005784 [Camellia sinensis]	-	-	-	-	-	GO:0003677//DNA binding	GO:0006355//regulation of transcription, DNA-templated	NAC
mikado.Chr_01G6174	0	0	0	0	0	0	0	0	0	0	0	0	0.001	0.001	0	1	1	FEZ	XP_028058869.1 protein FEZ-like [Camellia sinensis]	-	-	-	-	-	GO:0003677//DNA binding	GO:0006355//regulation of transcription, DNA-templated	NAC
mikado.Chr_01G6343	32	33	35	89	88	94	1.3	1.19	1.47	2.94	3.06	2.91	1.32	2.97	1.169925001	5.60228711203766e-14	1.4821233908158e-13	SOG1	XP_028118727.1 SUPPRESSOR OF GAMMA RESPONSE 1-like [Camellia sinensis]	-	-	-	-	-	GO:0003677//DNA binding	GO:0006355//regulation of transcription, DNA-templated	NAC
mikado.Chr_02G1085	1908	2164	1904	8157	7659	8754	61.75	62.19	63.29	215.36	212.5	215.88	62.41	214.58	1.781666499	0	0	NAC017	XP_028089428.1 NAC domain-containing protein 17-like isoform X1 [Camellia sinensis]	-	-	-	-	-	GO:0003677//DNA binding	GO:0006355//regulation of transcription, DNA-templated	NAC
mikado.Chr_02G1086	763	726	720	2587	2339	2771	24.24	20.48	23.57	66.78	63.48	66.87	22.76333333	65.71	1.529401109	3.48923771262541e-248	5.86158545886499e-247	NAC017	XP_028089428.1 NAC domain-containing protein 17-like isoform X1 [Camellia sinensis]	-	-	-	-	-	GO:0003677//DNA binding	GO:0006355//regulation of transcription, DNA-templated	NAC
mikado.Chr_02G1271	0	0	1	0	0	0	0	0	0.1	0	0	0	0.033333333	0.001	-5.058893689	0.916261872	0.929532396	NAC086	XP_026397540.1 NAC domain-containing protein 86-like [Papaver somniferum]	-	-	-	-	-	GO:0003677//DNA binding	GO:0006355//regulation of transcription, DNA-templated	NAC
mikado.Chr_02G1312	0	0	0	0	0	1	0	0	0	0	0	0.06	0.001	0.02	4.321928095	0.714170379	0.780985697	NAC079	KAF7123446.1 hypothetical protein RHSIM_Rhsim12G0143200 [Rhododendron simsii]	-	-	-	-	-	GO:0003677//DNA binding	GO:0006355//regulation of transcription, DNA-templated	NAC
mikado.Chr_02G1349	0	0	0	0	0	0	0	0	0	0	0	0	0.001	0.001	0	1	1	--	THG23115.1 hypothetical protein TEA_028708 [Camellia sinensis var. sinensis] [Camellia sinensis]	-	-	-	-	-	GO:0003677//DNA binding	GO:0006355//regulation of transcription, DNA-templated	NAC
mikado.Chr_02G1506	5	0	4	13	12	13	0.57	0	0.47	1.19	1.16	1.12	0.346666667	1.156666667	1.738352134	0.001388559	0.002362745	--	GFZ07702.1 hypothetical protein Acr_19g0006390 [Actinidia rufa]	-	-	-	-	-	GO:0003677//DNA binding;GO:0003723//RNA binding	GO:0006355//regulation of transcription, DNA-templated	NAC
mikado.Chr_02G1540	10	7	4	153	102	153	0.42	0.26	0.17	5.19	3.64	4.85	0.283333333	4.56	4.008461579	8.21903728249758e-36	3.26621843790028e-35	NAC100	XP_028056118.1 NAC domain-containing protein 100-like [Camellia sinensis]	-	-	-	-	-	GO:0003677//DNA binding	GO:0006355//regulation of transcription, DNA-templated	NAC
mikado.Chr_02G1623	38	61	50	47	73	52	1.44	2.05	1.95	1.44	2.36	1.49	1.813333333	1.763333333	-0.040338929	0.011784771	0.018541936	NAC075	XP_028123887.1 NAC domain-containing protein 75-like isoform X3 [Camellia sinensis]	-	-	-	-	-	GO:0003677//DNA binding	GO:0006355//regulation of transcription, DNA-templated	NAC
mikado.Chr_02G2654	0	0	0	0	0	0	0	0	0	0	0	0	0.001	0.001	0	1	1	NAC098	KAF5949750.1 hypothetical protein HYC85_011743 [Camellia sinensis]	-	-	-	-	-	GO:0003677//DNA binding	GO:0006355//regulation of transcription, DNA-templated	NAC
mikado.Chr_02G2877	6	7	14	4	2	4	0.43	0.44	1.02	0.23	0.12	0.22	0.63	0.19	-1.72935241	0.295132808	0.374583702	NAC056	XP_028055946.1 NAC transcription factor 56-like [Camellia sinensis]	-	-	-	-	-	GO:0003677//DNA binding	GO:0006355//regulation of transcription, DNA-templated	NAC
mikado.Chr_02G2886	73	98	94	8129	7979	8917	4.1	4.89	5.45	371.29	383.15	380.71	4.813333333	378.3833333	6.296668397	0	0	JA2L	XP_028078560.1 NAC domain-containing protein 72-like [Camellia sinensis]	-	-	-	-	-	GO:0003677//DNA binding	GO:0006355//regulation of transcription, DNA-templated	NAC
mikado.Chr_02G3470	5	16	6	44	33	52	0.31	0.87	0.38	2.2	1.73	2.43	0.52	2.12	2.027480736	1.0781828392032e-09	2.50094967276731e-09	JUB1	KAF5948975.1 hypothetical protein HYC85_014932 [Camellia sinensis]	-	-	-	-	-	GO:0003677//DNA binding	GO:0006355//regulation of transcription, DNA-templated	NAC
mikado.Chr_02G3480	10	6	4	10	7	12	0.73	0.39	0.3	0.59	0.43	0.66	0.473333333	0.56	0.242570303	0.137197934	0.187268712	NAC021	KAA8523470.1 hypothetical protein F0562_009893 [Nyssa sinensis]	-	-	-	-	-	GO:0003677//DNA binding	GO:0006355//regulation of transcription, DNA-templated	NAC
mikado.Chr_02G4193	0	3	1	65	71	74	0	0.23	0.09	4.51	5.18	4.8	0.106666667	4.83	5.50084188	8.14325627367122e-16	2.25525322633482e-15	NAC090	GFZ08882.1 NAC domain containing protein 90 [Actinidia rufa]	-	-	-	-	-	GO:0003677//DNA binding	GO:0006355//regulation of transcription, DNA-templated	NAC
mikado.Chr_02G4196	0	0	1	456	426	544	0	0	0.1	35.85	35.21	39.98	0.033333333	37.01333333	10.11686376	3.28913560307097e-20	1.01277396205939e-19	NAC090	KAE9445245.1 hypothetical protein C3L33_22858, partial [Rhododendron williamsianum]	-	-	-	-	-	GO:0003677//DNA binding	GO:0006355//regulation of transcription, DNA-templated	NAC
mikado.Chr_02G4443	0	0	0	2	3	2	0	0	0	0.15	0.24	0.14	0.001	0.176666667	7.464886049	0.03263137	0.048840984	NAC056	THG06513.1 hypothetical protein TEA_017677 [Camellia sinensis var. sinensis] [Camellia sinensis]	-	-	-	-	-	GO:0003677//DNA binding	GO:0006355//regulation of transcription, DNA-templated	NAC
mikado.Chr_03G22	1166	1270	1096	310	288	378	40.45	39.12	39.18	8.74	8.54	9.96	39.58333333	9.08	-2.124128905	2.65760419340873e-49	1.25393560531605e-48	NTL9	KAA8526057.1 hypothetical protein F0562_007843 [Nyssa sinensis]	-	-	-	-	-	GO:0003677//DNA binding	GO:0006355//regulation of transcription, DNA-templated	NAC
mikado.Chr_03G54	31	30	30	3	7	11	2.36	2.03	2.36	0.19	0.46	0.64	2.25	0.43	-2.387516437	0.003580844	0.005895934	NAC043	KAA8526083.1 hypothetical protein F0562_007817 [Nyssa sinensis]	-	-	-	-	-	GO:0003677//DNA binding	GO:0006355//regulation of transcription, DNA-templated	NAC
mikado.Chr_03G433	5	8	12	3	3	0	0.35	0.5	0.86	0.17	0.18	0	0.57	0.116666667	-2.288569498	0.150514029	0.204056281	NAC007	XP_028127638.1 NAC domain-containing protein 7-like [Camellia sinensis]	-	-	-	-	-	GO:0003677//DNA binding	GO:0006355//regulation of transcription, DNA-templated	NAC
mikado.Chr_03G661	39	59	43	187	150	174	1.98	2.66	2.25	7.72	6.51	6.71	2.296666667	6.98	1.603685554	1.705131878777e-29	6.17266970113266e-29	NAC071	XP_028083522.1 NAC domain-containing protein 71-like [Camellia sinensis]	-	-	-	-	-	GO:0003677//DNA binding	GO:0006355//regulation of transcription, DNA-templated	NAC
mikado.Chr_03G1056	0	0	0	0	0	0	0	0	0	0	0	0	0.001	0.001	0	1	1	NAC067	PSR90181.1 NAC transcription factor 32 like [Actinidia chinensis var. chinensis] [Actinidia chinensis]	-	-	-	-	-	GO:0003677//DNA binding	GO:0006355//regulation of transcription, DNA-templated	NAC
mikado.Chr_03G1058	0	0	0	0	0	0	0	0	0	0	0	0	0.001	0.001	0	1	1	NAP2	KAH7842094.1 hypothetical protein Vadar_001431 [Vaccinium darrowii]	-	-	-	-	GO:0016021//integral component of membrane	GO:0003677//DNA binding;GO:0004252//serine-type endopeptidase activity	GO:0006355//regulation of transcription, DNA-templated;GO:0016032//viral process	NAC
mikado.Chr_03G2826	149	185	178	1147	1102	1225	6.42	7.08	7.9	40.15	40.56	40.08	7.133333333	40.26333333	2.49681832	1.77335488013882e-247	2.96664632956159e-246	NAC087	XP_034692639.1 NAC domain-containing protein 87 [Vitis riparia]	-	-	-	-	-	GO:0003677//DNA binding	GO:0006355//regulation of transcription, DNA-templated	NAC
mikado.Chr_03G3384	0	0	0	0	0	0	0	0	0	0	0	0	0.001	0.001	0	1	1	NAC053	KAG8363991.1 hypothetical protein BUALT_Bualt19G0079900 [Buddleja alternifolia]	-	-	-	-	-	GO:0003677//DNA binding	GO:0006355//regulation of transcription, DNA-templated	NAC
mikado.Chr_04G100	1661	1916	1677	10561	9816	10786	76.19	78.05	79.28	393.64	384.66	375.8	77.84	384.7	2.305150214	0	0	NAC062	PSS04513.1 NAC domain-containing protein [Actinidia chinensis var. chinensis] [Actinidia chinensis]	-	-	-	-	-	GO:0003677//DNA binding	GO:0006355//regulation of transcription, DNA-templated	NAC
mikado.Chr_04G485	8	7	7	0	5	2	0.55	0.43	0.5	0	0.3	0.11	0.493333333	0.136666667	-1.851901361	0.288702284	0.3674583	NAC007	XP_028122247.1 NAC domain-containing protein 7-like [Camellia sinensis]	-	-	-	-	-	GO:0003677//DNA binding	GO:0006355//regulation of transcription, DNA-templated	NAC
mikado.Chr_04G1189	819	942	836	5219	5074	5695	33.45	34.11	35.16	171.64	175.52	175.13	34.24	174.0966667	2.346133974	0	0	NAC078	XP_028124169.1 NAC domain containing protein 50-like [Camellia sinensis]	-	-	-	-	-	GO:0003677//DNA binding	GO:0006355//regulation of transcription, DNA-templated	NAC
mikado.Chr_04G1193	1957	2166	1893	16872	16082	17765	63.46	62.37	63.26	444.52	445.47	437.49	63.03	442.4933333	2.811545152	0	0	NAC078	XP_028124170.1 NAC domain-containing protein 78-like [Camellia sinensis]	-	-	-	-	-	GO:0003677//DNA binding	GO:0006355//regulation of transcription, DNA-templated	NAC
mikado.Chr_04G1399	0	0	0	0	0	0	0	0	0	0	0	0	0.001	0.001	0	1	1	CKL11	XP_028087821.1 casein kinase 1-like protein 11 isoform X1 [Camellia sinensis]	-	-	-	-	GO:0005575//cellular_component	GO:0003677//DNA binding;GO:0005506//iron ion binding;GO:0008976//polyphosphate kinase activity;GO:0016702//oxidoreductase activity, acting on single donors with incorporation of molecular oxygen, incorporation of two atoms of oxygen	GO:0006355//regulation of transcription, DNA-templated;GO:0006793//phosphorus metabolic process	NAC
mikado.Chr_04G1554	0	0	0	0	0	0	0	0	0	0	0	0	0.001	0.001	0	1	1	NAC098	KAH7856360.1 hypothetical protein Vadar_000574 [Vaccinium darrowii]	-	-	-	-	-	GO:0003677//DNA binding	GO:0006355//regulation of transcription, DNA-templated	NAC
mikado.Chr_04G2366	11	12	8	14	21	15	0.6	0.58	0.45	0.62	0.98	0.62	0.543333333	0.74	0.445687712	0.024325124	0.036876299	NAC100	XP_028056118.1 NAC domain-containing protein 100-like [Camellia sinensis]	-	-	-	-	-	GO:0003677//DNA binding	GO:0006355//regulation of transcription, DNA-templated	NAC
mikado.Chr_04G3058	4	10	6	1	1	3	0.4	0.89	0.62	0.08	0.09	0.23	0.636666667	0.133333333	-2.255500733	0.192380457	0.255259213	NAC083	KAH7866526.1 hypothetical protein Vadar_021537 [Vaccinium darrowii]	-	-	-	-	-	GO:0003677//DNA binding	GO:0006355//regulation of transcription, DNA-templated	NAC
mikado.Chr_05G380	0	0	0	0	1	1	0	0	0	0	0.07	0.06	0.001	0.043333333	5.437405312	0.479399495	0.572215409	NAC056	XP_028088451.1 NAC transcription factor 29-like [Camellia sinensis]	-	-	-	-	-	GO:0003677//DNA binding	GO:0006355//regulation of transcription, DNA-templated	NAC
mikado.Chr_05G382	33	36	27	374	335	443	2.42	2.34	2.04	22.27	20.97	24.66	2.266666667	22.63333333	3.319804923	9.59435397215277e-101	7.17673007642682e-100	NAC073	KAF5944371.1 hypothetical protein HYC85_018448 [Camellia sinensis]	-	-	-	-	-	GO:0003677//DNA binding	GO:0006355//regulation of transcription, DNA-templated	NAC
mikado.Chr_05G909	663	720	620	441	424	460	41.43	39.96	39.94	22.4	22.64	21.84	40.44333333	22.29333333	-0.859289562	0.499566138	0.590987394	NAC083	KAF5952779.1 hypothetical protein HYC85_010723 [Camellia sinensis]	-	-	-	-	-	GO:0003677//DNA binding	GO:0006355//regulation of transcription, DNA-templated	NAC
mikado.Chr_05G1270	0	0	0	0	0	2	0	0	0	0	0	0.1	0.001	0.033333333	5.058893689	0.543175916	0.633190501	FEZ	XP_028087474.1 protein FEZ-like [Camellia sinensis]	-	-	-	-	-	GO:0003677//DNA binding	GO:0006355//regulation of transcription, DNA-templated	NAC
mikado.Chr_05G1301	146	167	130	927	857	1027	8.75	8.89	8.03	45.14	43.87	46.75	8.556666667	45.25333333	2.402903269	1.44477048438629e-203	2.00299671102874e-202	NAP1	XP_028086269.1 NAC domain-containing protein 2-like [Camellia sinensis]	-	-	-	-	-	GO:0003677//DNA binding	GO:0006355//regulation of transcription, DNA-templated	NAC
mikado.Chr_05G1568	23	35	31	8	6	13	0.58	0.79	0.81	0.17	0.13	0.25	0.726666667	0.183333333	-1.986824611	0.01978459	0.03035669	SOG1	APB08589.1 NAC [Rhododendron molle]	-	-	-	-	-	GO:0003677//DNA binding;GO:0004190//aspartic-type endopeptidase activity	GO:0006355//regulation of transcription, DNA-templated;GO:0006508//proteolysis	NAC
mikado.Chr_05G2645	156	188	149	230	220	262	9.46	10.28	9.42	11.51	11.57	12.25	9.72	11.77666667	0.27690303	1.13142727700897e-13	2.96644538006422e-13	NAC056	XP_042943320.1 NAC transcription factor 25 [Carya illinoinensis]	-	-	-	-	-	GO:0003677//DNA binding	GO:0006355//regulation of transcription, DNA-templated	NAC
mikado.Chr_05G2782	223	202	231	304	353	396	11.94	9.77	12.91	13.38	16.26	16.32	11.54	15.32	0.408773073	2.17134005449946e-18	6.42797211749378e-18	NAC073	KAF5944371.1 hypothetical protein HYC85_018448 [Camellia sinensis]	-	-	-	-	-	GO:0003677//DNA binding	GO:0006355//regulation of transcription, DNA-templated	NAC
mikado.Chr_05G2785	0	0	0	0	0	0	0	0	0	0	0	0	0.001	0.001	0	1	1	NAC056	KAF5943821.1 hypothetical protein HYC85_017898 [Camellia sinensis]	-	-	-	-	-	GO:0003677//DNA binding	GO:0006355//regulation of transcription, DNA-templated	NAC
mikado.Chr_05G2786	120	120	88	9	10	8	9.38	8.33	7.09	0.57	0.67	0.47	8.266666667	0.57	-3.85827189	5.41641118113799e-16	1.50585130412555e-15	NAC056	KAF5943822.1 hypothetical protein HYC85_017899 [Camellia sinensis]	-	-	-	-	-	GO:0003677//DNA binding	GO:0006355//regulation of transcription, DNA-templated	NAC
mikado.Chr_05G3058	1	0	0	0	1	1	0.08	0	0	0	0.07	0.06	0.026666667	0.043333333	0.700439718	0.616718209	0.705624712	NAC012	XP_028093760.1 NAC domain-containing protein 66-like [Camellia sinensis]	-	-	-	-	-	GO:0003677//DNA binding	GO:0006355//regulation of transcription, DNA-templated	NAC
mikado.Chr_06G1467	247	272	243	6033	5598	6239	12.59	12.31	12.76	249.85	243.74	241.53	12.55333333	245.04	4.286874868	0	0	NAC081	KAH7860702.1 hypothetical protein Vadar_016987 [Vaccinium darrowii]	-	-	-	-	-	GO:0003677//DNA binding	GO:0006355//regulation of transcription, DNA-templated	NAC
mikado.Chr_06G1812	0	0	0	0	0	0	0	0	0	0	0	0	0.001	0.001	0	1	1	NAP1	KAH7838482.1 hypothetical protein Vadar_027095 [Vaccinium darrowii]	-	-	-	-	-	GO:0003677//DNA binding	GO:0006355//regulation of transcription, DNA-templated	NAC
mikado.Chr_06G2220	4	7	1	13	8	15	0.16	0.24	0.04	0.41	0.27	0.44	0.146666667	0.373333333	1.347923303	0.005416813	0.008782973	NAC086	KAA8530719.1 hypothetical protein F0562_005347 [Nyssa sinensis]	-	-	-	-	-	GO:0003677//DNA binding	GO:0006355//regulation of transcription, DNA-templated	NAC
mikado.Chr_06G2434	8	17	10	2	0	4	0.5	0.94	0.64	0.1	0	0.19	0.693333333	0.096666667	-2.842458723	0.037468284	0.055647887	NAC037	XP_010649057.1 PREDICTED: NAC domain-containing protein 37 isoform X3 [Vitis vinifera]	-	-	-	-	-	GO:0003677//DNA binding	GO:0006355//regulation of transcription, DNA-templated	NAC
mikado.Chr_06G3201	75	77	74	122	103	96	3.32	3.02	3.37	4.38	3.89	3.22	3.236666667	3.83	0.242835597	2.07694561705424e-06	4.20176091125177e-06	NAC100	XP_034705930.1 NAC domain-containing protein 100-like [Vitis riparia]	-	-	-	-	-	GO:0003677//DNA binding	GO:0006355//regulation of transcription, DNA-templated	NAC
mikado.Chr_06G3236	3	5	9	38	40	64	0.15	0.22	0.45	1.5	1.66	2.36	0.273333333	1.84	2.750972452	6.68594040455906e-13	1.71533334018318e-12	FEZ	XP_028058869.1 protein FEZ-like [Camellia sinensis]	-	-	-	-	-	GO:0003677//DNA binding	GO:0006355//regulation of transcription, DNA-templated	NAC
mikado.Chr_06G3431	7	1	8	168	149	204	0.41	0.05	0.48	7.88	7.33	8.96	0.313333333	8.056666667	4.684412906	3.52346125066873e-42	1.52374102553939e-41	SOG1	KAF5961631.1 hypothetical protein HYC85_002840, partial [Camellia sinensis]	-	-	-	-	-	GO:0003677//DNA binding	GO:0006355//regulation of transcription, DNA-templated	NAC
mikado.Chr_06G3569	38	51	46	159	163	197	2.69	3.21	3.36	9.15	9.86	10.6	3.086666667	9.87	1.677000392	1.56978492726715e-32	5.96403612025968e-32	NAC041	KAF5961529.1 hypothetical protein HYC85_002738 [Camellia sinensis]	-	-	-	-	-	GO:0003677//DNA binding	GO:0006355//regulation of transcription, DNA-templated	NAC
mikado.Chr_07G44	0	0	0	32	21	51	0	0	0	1.54	1.06	2.29	0.001	1.63	10.67065625	1.47383027142625e-10	3.50477657442944e-10	BRN2	KAH7835813.1 hypothetical protein Vadar_030096 [Vaccinium darrowii]	-	-	-	-	-	GO:0003677//DNA binding	GO:0006355//regulation of transcription, DNA-templated	NAC
mikado.Chr_07G608	237	213	212	21	26	26	9.04	7.25	8.27	0.6	0.83	0.7	8.186666667	0.71	-3.527385225	8.26885117883112e-27	2.85852913121241e-26	NAC071	XP_028083522.1 NAC domain-containing protein 71-like [Camellia sinensis]	-	-	-	-	-	GO:0003677//DNA binding	GO:0006355//regulation of transcription, DNA-templated	NAC
mikado.Chr_07G777	1	2	4	0	0	0	0.07	0.13	0.29	0	0	0	0.163333333	0.001	-7.351675438	0.155625116	0.210173971	NAC007	XP_028127638.1 NAC domain-containing protein 7-like [Camellia sinensis]	-	-	-	-	-	GO:0003677//DNA binding	GO:0006355//regulation of transcription, DNA-templated	NAC
mikado.Chr_07G1147	97	124	116	0	2	5	5.95	6.75	7.33	0	0.1	0.23	6.676666667	0.11	-5.923552586	9.30783786918523e-17	2.64640702570781e-16	NAC043	KAA8526083.1 hypothetical protein F0562_007817 [Nyssa sinensis]	-	-	-	-	-	GO:0003677//DNA binding	GO:0006355//regulation of transcription, DNA-templated	NAC
mikado.Chr_07G3067	0	0	0	0	0	0	0	0	0	0	0	0	0.001	0.001	0	1	1	NAC007	GFY84312.1 NAC-domain protein 101 [Actinidia rufa]	-	-	-	-	-	GO:0003677//DNA binding	GO:0006355//regulation of transcription, DNA-templated	NAC
mikado.Chr_07G3359	115	132	125	997	929	1029	2.54	2.59	2.84	17.88	17.52	17.25	2.656666667	17.55	2.723781902	4.14150522719333e-230	6.45900048980602e-229	NAC091	KAG5533953.1 hypothetical protein RHGRI_027966 [Rhododendron griersonianum]	-	-	-	-	-	GO:0003677//DNA binding	GO:0006355//regulation of transcription, DNA-templated	NAC
mikado.Chr_07G3361	243	297	226	527	628	705	6.38	6.92	6.11	11.24	14.08	14.05	6.47	13.12333333	1.020296594	4.60510838111178e-57	2.35864850854609e-56	NAC053	KAG5533951.1 hypothetical protein RHGRI_027966 [Rhododendron griersonianum]	-	-	-	-	-	GO:0003677//DNA binding	GO:0006355//regulation of transcription, DNA-templated	NAC
mikado.Chr_07G3362	9	13	5	8	10	15	0.82	1.05	0.47	0.59	0.78	1.03	0.78	0.8	0.036525876	0.200856361	0.265539559	--	CAA2969923.1 NAC domain-containing 62-like [Olea europaea subsp. europaea] [Olea europaea]	-	-	-	-	-	GO:0003677//DNA binding	GO:0006355//regulation of transcription, DNA-templated	NAC
mikado.Chr_08G410	1018	1055	1043	1078	1070	1359	57.96	53.35	61.21	49.88	52.05	58.78	57.50666667	53.57	-0.102303919	5.19020578734808e-19	1.5582611810826e-18	NAC021	KAE9457066.1 hypothetical protein C3L33_11023, partial [Rhododendron williamsianum]	-	-	-	-	-	GO:0003677//DNA binding	GO:0006355//regulation of transcription, DNA-templated	NAC
mikado.Chr_08G574	41	47	40	132	98	149	1.94	1.98	1.95	5.08	3.96	5.36	1.956666667	4.8	1.294636403	5.25126330300945e-19	1.57616460413475e-18	NAC072	XP_028080414.1 NAC domain-containing protein 72-like isoform X1 [Camellia sinensis]	-	-	-	-	-	GO:0003677//DNA binding	GO:0006355//regulation of transcription, DNA-templated	NAC
mikado.Chr_08G1461	1251	1354	1221	5037	4624	5058	83.37	80.14	83.87	272.77	263.27	256.04	82.46	264.0266667	1.678917283	0	0	NAC002	KAF5942302.1 hypothetical protein HYC85_019944 [Camellia sinensis]	-	-	-	-	-	GO:0003677//DNA binding	GO:0006355//regulation of transcription, DNA-templated	NAC
mikado.Chr_08G1948	396	472	382	4296	4029	4697	21.51	22.77	21.39	189.62	186.97	193.79	21.89	190.1266667	3.118617035	0	0	JA2L	KAF5948869.1 hypothetical protein HYC85_014826 [Camellia sinensis]	-	-	-	-	-	GO:0003677//DNA binding	GO:0006355//regulation of transcription, DNA-templated	NAC
mikado.Chr_08G1962	26	34	23	2164	1926	2046	1.22	1.41	1.11	82.18	76.9	72.63	1.246666667	77.23666667	5.953138228	0	0	NAC056	XP_009334622.1 PREDICTED: NAC transcription factor 56 [Pyrus x bretschneideri]	-	-	-	-	-	GO:0003677//DNA binding	GO:0006355//regulation of transcription, DNA-templated	NAC
mikado.Chr_08G2708	31	29	19	1	1	4	3.32	2.76	2.1	0.09	0.09	0.33	2.726666667	0.17	-4.003531691	5.51225078840851e-05	0.000103405	NAC073	PSS05675.1 NAC domain-containing protein [Actinidia chinensis var. chinensis] [Actinidia chinensis]	-	-	-	-	-	GO:0003677//DNA binding	GO:0006355//regulation of transcription, DNA-templated	NAC
mikado.Chr_08G2872	21	13	17	170	136	166	1.18	0.65	0.98	7.76	6.53	7.08	0.936666667	7.123333333	2.926944872	4.32008031106227e-41	1.84382944502533e-40	JUB1	RVW82259.1 Transcription factor JUNGBRUNNEN 1 [Vitis vinifera]	-	-	-	-	-	GO:0003677//DNA binding	GO:0006355//regulation of transcription, DNA-templated	NAC
mikado.Chr_08G3076	1	0	0	0	0	0	0.09	0	0	0	0	0	0.03	0.001	-4.906890596	0.916261872	0.929532396	NAC030	XP_028072647.1 NAC domain-containing protein 30 [Camellia sinensis]	-	-	-	-	-	GO:0003677//DNA binding	GO:0006355//regulation of transcription, DNA-templated	NAC
mikado.Chr_08G3538	18	41	33	51	46	66	1.05	2.12	1.98	2.42	2.29	2.92	1.716666667	2.543333333	0.567110625	4.29120444294529e-05	8.1007695674069e-05	NAC021	KAA8523470.1 hypothetical protein F0562_009893 [Nyssa sinensis]	-	-	-	-	-	GO:0003677//DNA binding	GO:0006355//regulation of transcription, DNA-templated	NAC
mikado.Chr_08G3567	53	69	62	226	193	225	1.91	2.2	2.3	6.6	5.93	6.14	2.136666667	6.223333333	1.542325666	6.00170714061944e-37	2.42380949195857e-36	JUB1	CAB4307446.1 unnamed protein product [Prunus armeniaca]	-	-	-	-	-	GO:0003677//DNA binding	GO:0006355//regulation of transcription, DNA-templated;GO:0006506//GPI anchor biosynthetic process	NAC
mikado.Chr_08G3624	7	14	4	63	59	77	0.55	0.97	0.32	4.01	3.95	4.58	0.613333333	4.18	2.768759677	7.91736760175155e-18	2.30975302449104e-17	SMB	XP_034680988.1 protein SOMBRERO isoform X2 [Vitis riparia]	-	-	-	-	-	GO:0003677//DNA binding	GO:0006355//regulation of transcription, DNA-templated	NAC
mikado.Chr_09G2538	148	201	195	16	13	31	4.22	5.03	5.72	0.38	0.32	0.67	4.99	0.456666667	-3.449826423	2.22232577421649e-20	6.86167817370482e-20	NAC075	XP_028058691.1 NAC domain-containing protein 75-like isoform X2 [Camellia sinensis]	-	-	-	-	GO:0005672//transcription factor TFIIA complex	GO:0003677//DNA binding;GO:0004126//cytidine deaminase activity	GO:0006355//regulation of transcription, DNA-templated;GO:0006367//transcription initiation from RNA polymerase II promoter;GO:0008655//pyrimidine-containing compound salvage	NAC
mikado.Chr_10G74	190	183	152	40	44	44	12.01	10.27	9.9	2.05	2.38	2.11	10.72666667	2.18	-2.298801785	2.07742400378848e-11	5.07706303127215e-11	NAC022	KAG2706180.1 hypothetical protein I3760_05G092500 [Carya illinoinensis]	-	-	-	-	-	GO:0003677//DNA binding	GO:0006355//regulation of transcription, DNA-templated	NAC
mikado.Chr_10G425	6	6	7	0	5	12	0.77	0.69	0.93	0	0.55	1.18	0.796666667	0.576666667	-0.46623858	0.727680323	0.793207411	NAC104	XP_028059124.1 NAC domain-containing protein 104-like [Camellia sinensis]	-	-	-	-	-	GO:0003677//DNA binding	GO:0006355//regulation of transcription, DNA-templated	NAC
mikado.Chr_10G1564	138	140	114	24	17	27	5.96	5.36	5.07	0.85	0.64	0.87	5.463333333	0.786666667	-2.79595709	1.21722730739029e-12	3.09575159452902e-12	NAC035	KAA8536654.1 hypothetical protein F0562_029132 [Nyssa sinensis]	-	-	-	-	-	GO:0003677//DNA binding	GO:0006355//regulation of transcription, DNA-templated	NAC
mikado.Chr_10G1566	53	45	38	12	17	12	2.51	1.9	1.85	0.45	0.67	0.44	2.086666667	0.52	-2.004616628	0.004154633	0.006799635	NAC035	KAA8536654.1 hypothetical protein F0562_029132 [Nyssa sinensis]	-	-	-	-	-	GO:0003677//DNA binding	GO:0006355//regulation of transcription, DNA-templated	NAC
mikado.Chr_10G1913	1	1	0	0	0	1	0.09	0.08	0	0	0	0.06	0.056666667	0.02	-1.502500341	0.910940673	0.929532396	--	KAH7840275.1 hypothetical protein Vadar_014958 [Vaccinium darrowii]	-	-	-	-	-	GO:0003677//DNA binding	GO:0006355//regulation of transcription, DNA-templated	NAC
mikado.Chr_10G1915	0	0	0	0	1	0	0	0	0	0	0.08	0	0.001	0.026666667	4.736965594	0.714170379	0.780985697	NAC096	KAH7841091.1 hypothetical protein Vadar_025471 [Vaccinium darrowii]	-	-	-	-	-	GO:0003677//DNA binding	GO:0006355//regulation of transcription, DNA-templated	NAC
mikado.Chr_10G1916	0	0	0	0	0	0	0	0	0	0	0	0	0.001	0.001	0	1	1	--	KAH7840275.1 hypothetical protein Vadar_014958 [Vaccinium darrowii]	-	-	-	-	-	GO:0003677//DNA binding	GO:0006355//regulation of transcription, DNA-templated	NAC
mikado.Chr_10G2357	0	0	1	59	64	69	0	0	0.09	4.36	4.97	4.76	0.03	4.696666667	7.290530895	4.2682338473387e-11	1.03243327853987e-10	NAC090	THG07924.1 hypothetical protein TEA_007753 [Camellia sinensis var. sinensis] [Camellia sinensis]	-	-	-	-	-	GO:0003677//DNA binding	GO:0006355//regulation of transcription, DNA-templated	NAC
mikado.Chr_10G2369	175	192	168	219	231	276	8.15	7.94	8.06	8.29	9.19	9.76	8.05	9.08	0.173703514	7.11323593353284e-12	1.76710001160207e-11	NTL8	KAH7862618.1 hypothetical protein Vadar_007279 [Vaccinium darrowii]	-	-	-	-	-	GO:0003677//DNA binding	GO:0006355//regulation of transcription, DNA-templated	NAC
mikado.Chr_10G2543	0	0	0	0	0	0	0	0	0	0	0	0	0.001	0.001	0	1	1	NAC002	EOY32709.1 NAC domain transcriptional regulator superfamily protein, putative [Theobroma cacao]	-	-	-	-	-	GO:0003677//DNA binding	GO:0006355//regulation of transcription, DNA-templated	NAC
mikado.Chr_10G2762	185	217	146	176	143	170	9.69	10.09	7.88	7.49	6.4	6.76	9.22	6.883333333	-0.421659375	0.024285467	0.036822143	NAC035	KAF5947135.1 hypothetical protein HYC85_017363 [Camellia sinensis]	-	-	-	-	-	GO:0003677//DNA binding	GO:0006355//regulation of transcription, DNA-templated	NAC
mikado.Chr_10G2961	0	0	0	0	0	0	0	0	0	0	0	0	0.001	0.001	0	1	1	NAC104	XP_028116302.1 NAC domain-containing protein 104-like [Camellia sinensis]	-	-	-	-	-	GO:0003677//DNA binding	GO:0006355//regulation of transcription, DNA-templated	NAC
mikado.Chr_10G3497	31	24	24	8	0	9	1.9	1.31	1.52	0.4	0	0.42	1.576666667	0.273333333	-2.528144369	0.008277625	0.013215593	NAC022	PSS31571.1 NAC domain-containing protein [Actinidia chinensis var. chinensis] [Actinidia chinensis]	-	-	-	-	-	GO:0003677//DNA binding	GO:0006355//regulation of transcription, DNA-templated	NAC
mikado.Chr_11G306	0	0	0	0	0	0	0	0	0	0	0	0	0.001	0.001	0	1	1	NAC098	KAA8525739.1 hypothetical protein F0562_007594 [Nyssa sinensis]	-	-	-	-	-	GO:0003677//DNA binding	GO:0006355//regulation of transcription, DNA-templated	NAC
mikado.Chr_11G341	0	0	0	0	0	0	0	0	0	0	0	0	0.001	0.001	0	1	1	NAC056	XP_028079093.1 NAC transcription factor 25-like [Camellia sinensis]	-	-	-	-	-	GO:0003677//DNA binding	GO:0006355//regulation of transcription, DNA-templated	NAC
mikado.Chr_11G372	0	0	0	0	0	0	0	0	0	0	0	0	0.001	0.001	0	1	1	NAC029	THG14531.1 hypothetical protein TEA_025268 [Camellia sinensis var. sinensis] [Camellia sinensis]	-	-	-	-	-	GO:0003677//DNA binding	GO:0006355//regulation of transcription, DNA-templated	NAC
mikado.Chr_11G1661	35	51	38	0	1	2	3.82	4.94	4.27	0	0.09	0.17	4.343333333	0.086666667	-5.64718165	2.60785471839873e-07	5.50416466263777e-07	NAC098	XP_028111304.1 NAC domain-containing protein 21/22-like [Camellia sinensis]	-	-	-	-	-	GO:0003677//DNA binding	GO:0006355//regulation of transcription, DNA-templated	NAC
mikado.Chr_11G2618	12	21	9	0	0	0	0.83	1.29	0.64	0	0	0	0.92	0.001	-9.845490051	5.6325110751263e-05	0.000105597	NAC043	THF95143.1 hypothetical protein TEA_020324 [Camellia sinensis var. sinensis] [Camellia sinensis]	-	-	-	-	-	GO:0003677//DNA binding	GO:0006355//regulation of transcription, DNA-templated	NAC
mikado.Chr_12G578	0	0	0	0	0	0	0	0	0	0	0	0	0.001	0.001	0	1	1	NAC098	KAH7836881.1 hypothetical protein Vadar_006879 [Vaccinium darrowii]	-	-	-	-	-	GO:0003677//DNA binding	GO:0006355//regulation of transcription, DNA-templated	NAC
mikado.Chr_12G579	141	151	165	17	25	24	7.99	7.59	9.63	0.78	1.21	1.03	8.403333333	1.006666667	-3.061375664	3.16933058339485e-16	8.87008344224735e-16	NAC031	XP_028111304.1 NAC domain-containing protein 21/22-like [Camellia sinensis]	-	-	-	-	-	GO:0003677//DNA binding	GO:0006355//regulation of transcription, DNA-templated	NAC
mikado.Chr_12G1299	1	2	0	3	7	5	0.07	0.13	0	0.18	0.44	0.28	0.066666667	0.3	2.169925001	0.02657104	0.040129443	NAC025	THG14531.1 hypothetical protein TEA_025268 [Camellia sinensis var. sinensis] [Camellia sinensis]	-	-	-	-	-	GO:0003677//DNA binding	GO:0006355//regulation of transcription, DNA-templated	NAC
mikado.Chr_12G2091	61	82	55	160	149	175	5.67	6.77	5.27	12.09	11.84	12.36	5.903333333	12.09666667	1.035007845	1.15771990128579e-20	3.59872029518763e-20	NAC090	THG07924.1 hypothetical protein TEA_007753 [Camellia sinensis var. sinensis] [Camellia sinensis]	-	-	-	-	-	GO:0003677//DNA binding	GO:0006355//regulation of transcription, DNA-templated	NAC
mikado.Chr_12G2111	144	172	137	131	121	159	7.22	7.65	7.07	5.33	5.18	6.05	7.313333333	5.52	-0.405860853	0.021841266	0.033299543	NTL8	XP_028065019.1 NAC domain-containing protein 40-like [Camellia sinensis]	-	-	-	-	-	GO:0003677//DNA binding	GO:0006355//regulation of transcription, DNA-templated	NAC
