# Supplementary material for: Genome-Wide Identification of 109 NAC Genes and Dynamic Expression Profiles Under Cold Stress in Madhuca longifolia
Source: Int J Mol Sci. 2025 May 14;26(10):4713. doi: 10.3390/ijms26104713 (PMC12112435; doi:10.3390/ijms26104713)
Supplement: Supplementary file 1 [file ijms-26-04713-s001.zip › ijms-3537786-supplementary/supplementary_files/Table S8_swiss_model.xlsx]

## Sheet: Sheet1
gene name	Template species	Template gene	Seq Identity	GMQE	Oligo-State
MlNAC016	Actinidia chinensis var chinensis	A0A2R6NX08.1.A NAC domain-containing protein	0.781	0.31	Monomer
	Rice	Stress-induced transcription factor NAC1	0.5032	0.16	Homo-dimer
MlNAC026	Glycine max （Glycine hispida）	SNAC49	0.7339	0.62	Monomer
	Rice	Stress-induced transcription factor NAC1	0.6707	0.33	Homo-dimer
MlNAC040		NAC domain-containing protein 92	0.5161	0.2	Homo-dimer
MlNAC042		NAC domain-containing protein	0.8502	0.63	Monomer
	Rice	Stress-induced transcription factor NAC1	0.5127	0.24	Homo-dimer
MlNAC043		Putative NAC domain-containing	0.7628	0.53	Monomer
	Rice	Stress-induced transcription factor NAC1	0.494	0.18	Homo-dimer
MlNAC059		Putative NAC transcription factor	0.7762	0.65	Monomer
	Rice	Stress-induced transcription factor NAC1	0.7239	0.38	Homo-dimer
MlNAC077	Cicer arietinum (Chickpea) (Garbanzo)	NAC5	0.7647	0.65	Monomer
	Rice	Stress-induced transcription factor NAC1	0.7134	0.4	Homo-dimer
MlNAC078	Glycine max (Soybean) (Glycine hispida))	SNAC49	0.7057	0.61	Monomer
	Rice	Stress-induced transcription factor NAC1	0.6647	0.32	Homo-dimer
